# Supplementary material for: Clinical features, functional consequences, and rescue pharmacology of missense GRID1 and GRID2 human variants
Source: Hum Mol Genet. 2023 Nov 7;33(4):355–73. doi: 10.1093/hmg/ddad188 (PMC10840383; doi:10.1093/hmg/ddad188)
Supplement: Supplemental_Data_1_Models_of_GluD1_GluD2_and_Cbln2_ddad188 [file supplemental_data_1_models_of_glud1_glud2_and_cbln2_ddad188.zip]

Archive with 1 entries (1 files):
- Supplemental_Data_1_Models_of_GluD1_GluD2_and_Cbln2_ddad188.pse
