# Supplementary material for: Clinical features, functional consequences, and rescue pharmacology of missense GRID1 and GRID2 human variants
Source: Hum Mol Genet. 2023 Nov 7;33(4):355–73. doi: 10.1093/hmg/ddad188 (PMC10840383; doi:10.1093/hmg/ddad188)
Supplement: Supplemental_Data_2_3D_MTR_GRID1_GRID2_and_GRID1-CBLN2_interaction_NEW_ddad188 [file supplemental_data_2_3d_mtr_grid1_grid2_and_grid1-cbln2_interaction_new_ddad188.zip]

Archive with 1 entries (1 files):
- Supplemental_Data_2_3D_MTR_GRID1_GRID2_and_GRID1-CBLN2_interaction_NEW_ddad188.xlsx
