# Supplementary material for: Clinical features, functional consequences, and rescue pharmacology of missense GRID1 and GRID2 human variants
Source: Hum Mol Genet. 2023 Nov 7;33(4):355–73. doi: 10.1093/hmg/ddad188 (PMC10840383; doi:10.1093/hmg/ddad188)
Supplement: Supplemental_Data_2_3D_MTR_GRID1_GRID2_and_GRID1-CBLN2_interaction_NEW_ddad188 [file supplemental_data_2_3d_mtr_grid1_grid2_and_grid1-cbln2_interaction_new_ddad188.zip › Supplemental_Data_2_3D_MTR_GRID1_GRID2_and_GRID1-CBLN2_interaction_NEW_ddad188.xlsx]

## Sheet: GluD1
pdb_Residue_Num	pdb_Residue	pdb_gene_Residue_Num	pdb_gene_Residue	variant_gene_Residue_Num	variant_gene_Residue	variant_Residue_Num	variant_Residue	residue#_pdb	residue#_pdbgene	residue#_vargene	residue#_var	chain	subunit	codon	residueL	residueS	residue X postion	residue Y postion	residue Z postion	expected synonyms count	expected missense count	observed synonyms count	observed missense count	1DMTR - 31 residue Window	3DMTR 11 residue - intracomplex	3DMTR 15 residue - intracomplex	3DMTR 21 residue - intracomplex	3DMTR 25 residue - intracomplex	3DMTR 31 residue - intracomplex	3DMTR 35 residue - intracomplex	3DMTR 41 residue - intracomplex	3DMTR 11 residue - intrasubunit	3DMTR 15 residue - intrasubunit	3DMTR 21 residue - intrasubunit	3DMTR 25 residue - intrasubunit	3DMTR 31 residue - intrasubunit	3DMTR 35 residue - intrasubunit	3DMTR 41 residue - intrasubunit	1DMTR 11 residue (only residues present in the structure)	1DMTR 15 residue (only residues present in the structure)	1DMTR 21 residue (only residues present in the structure)	1DMTR 25 residue (only residues present in the structure)	1DMTR 31 residue (only residues present in the structure)	1DMTR 35 residue (only residues present in the structure)	1DMTR 41 residue (only residues present in the structure)
2	S	22	S	22	S	0		2	22	22	22	A	GluD1_compact_nonNeuro	TCC	SER	S	204.617	153.963	113.536	3	6	0	0	0.388406	0.8	0.709571	0.603297	0.556122	0.605042	0.639241	0.672609	0.8	0.709571	0.603297	0.556122	0.605042	0.639241	0.672609	0	0	0.319079	0.255556	0.181467	0.157738	0.377551
3	I	23	I	23	I	23	I	3	23	23	23	A	GluD1_compact_nonNeuro	ATC	ILE	I	207.803	156.72	113.677	2	7	2	0	0.259615	0.48	0.553459	0.528376	0.559172	0.589806	0.569136	0.623127	0.48	0.553459	0.528376	0.559172	0.589806	0.569136	0.623127	0	0	0.252381	0.215278	0.157563	0.381818	0.344029
4	I	24	I	24	I	0		4	24	24	24	A	GluD1_compact_nonNeuro	ATC	ILE	I	206.625	157.752	117.698	2	7	0	0	0.258373	0.842105	0.55873	0.571429	0.606387	0.624613	0.66886	0.659926	0.842105	0.55873	0.571429	0.606387	0.624613	0.66886	0.659926	0	0	0.255556	0.183079	0.157738	0.379286	0.346484
5	H	25	H	25	H	0		5	25	25	25	A	GluD1_compact_nonNeuro	CAC	HIS	H	210.889	161.601	118.272	1	8	0	0	0.430622	0.571429	0.40102	0.566901	0.537513	0.614512	0.588799	0.589592	0.571429	0.40102	0.566901	0.537513	0.614512	0.588799	0.589592	0	0.319079	0.215278	0.181467	0.381818	0.377551	0.426263
6	I	26	I	26	I	0		6	26	26	26	A	GluD1_compact_nonNeuro	ATC	ILE	I	210.224	161.903	122.334	2	7	0	0	0.348988	0.676056	0.606481	0.579574	0.461216	0.554455	0.628857	0.630117	0.676056	0.606481	0.579574	0.461216	0.554455	0.628857	0.630117	0	0.252381	0.183079	0.157563	0.379286	0.344029	0.459482
7	G	27	G	27	G	0		7	27	27	27	A	GluD1_compact_nonNeuro	GGT	GLY	G	212.245	164.828	123.803	3	6	0	0	0.35028	0	0.446735	0.488388	0.513602	0.62439	0.624746	0.579454	0	0.446735	0.488388	0.513602	0.62439	0.624746	0.579454	0.319079	0.255556	0.181467	0.157738	0.377551	0.346484	0.456903
8	A	28	A	28	A	28	A	8	28	28	28	A	GluD1_compact_nonNeuro	GCC	ALA	A	215.12	165.24	126.196	3	6	1	0	0.321429	0.269444	0.381924	0.444444	0.400546	0.49939	0.542105	0.619211	0.269444	0.381924	0.444444	0.400546	0.49939	0.542105	0.619211	0.248718	0.215278	0.157563	0.381818	0.344029	0.426263	0.431159
9	I	29	I	29	I	0		9	29	29	29	A	GluD1_compact_nonNeuro	ATC	ILE	I	217.059	169.021	126.368	2	7	0	0	0.324163	0.224537	0.445578	0.499322	0.594136	0.597188	0.58587	0.595588	0.224537	0.445578	0.499322	0.594136	0.597188	0.58587	0.595588	0.419913	0.183079	0.157738	0.379286	0.346484	0.459482	0.482422
10	F	30	F	30	F	0		10	30	30	30	A	GluD1_compact_nonNeuro	TTC	PHE	F	218.132	165.796	130.099	1	8	0	0	0.402367	0.327703	0.438944	0.411732	0.418561	0.537255	0.520045	0.511396	0.327703	0.438944	0.411732	0.418561	0.537255	0.520045	0.511396	0.319079	0.179592	0.381818	0.377551	0.426263	0.456903	0.532383
11	E	31	E	31	E	0		11	31	31	31	A	GluD1_compact_nonNeuro	GAG	GLU	E	221.352	170.533	132.303	1	7	0	0	0.439614	0.864865	0.800971	0.823464	0.75278	0.59695	0.629471	0.612003	0.864865	0.800971	0.769504	0.709351	0.563467	0.533333	0.507185	0.256	0.207547	0.379286	0.344029	0.459482	0.431159	0.529697
12	E	32	E	32	E	32	E	12	32	32	32	A	GluD1_compact_nonNeuro	GAG	GLU	E	226.295	167.877	132.729	1	7	0	1	0.435407	0.541353	0.761538	0.856481	0.732887	0.70573	0.702738	0.690647	0.541353	0.698413	0.626712	0.602683	0.622711	0.619519	0.596015	0.252632	0.207547	0.377551	0.346484	0.456903	0.482422	0.527213
13	N	33	N	33	N	33	N	13	33	33	33	A	GluD1_compact_nonNeuro	AAC	ASN	N	224.737	165.053	136.406	1	8	1	0	0.409689	0.512	0.477941	0.630137	0.67018	0.734783	0.730847	0.695455	0.512	0.477941	0.630137	0.67018	0.728621	0.702331	0.675588	0.205128	0.475962	0.341373	0.426263	0.431159	0.532383	0.524907
14	A	34	A	34	A	0		14	34	34	34	A	GluD1_compact_nonNeuro	GCG	ALA	A	222.227	163.329	133.597	3	6	0	0	0.458322	0.249351	0.52381	0.630137	0.608997	0.550607	0.586881	0.561921	0.249351	0.52381	0.630137	0.608997	0.550607	0.586881	0.561921	0.243038	0.471429	0.420091	0.459482	0.482422	0.529697	0.525045
15	A	35	A	35	A	35	A	15	35	35	35	A	GluD1_compact_nonNeuro	GCC	ALA	A	223.281	160.116	134.906	3	6	1	0	0.502621	0.539889	0.673868	0.717342	0.593707	0.60967	0.584043	0.590577	0.539889	0.673868	0.717342	0.593707	0.60967	0.584043	0.590577	0.527473	0.463443	0.507586	0.45417	0.532383	0.527213	0.500237
16	K	36	K	36	K	36	K	16	36	36	36	A	GluD1_compact_nonNeuro	AAG	LYS	K	220.836	159.009	138.418	1	7	1	0	0.527213	0.695971	0.570806	0.657143	0.699465	0.635714	0.599716	0.583516	0.695971	0.570806	0.657143	0.699465	0.635714	0.599716	0.583516	0.527473	0.459906	0.536131	0.494827	0.529697	0.524907	0.539856
17	D	37	D	37	D	0		17	37	37	37	A	GluD1_compact_nonNeuro	GAC	ASP	D	218.366	161.64	134.539	1	8	0	0	0.527213	0.567568	0.479567	0.503792	0.529341	0.542964	0.558608	0.5573	0.567568	0.479567	0.503792	0.529341	0.542964	0.558608	0.5573	0.527473	0.464286	0.532407	0.548173	0.527213	0.525045	0.510843
18	D	38	D	38	D	38	D	18	38	38	38	A	GluD1_compact_nonNeuro	GAC	ASP	D	219.985	158.208	130.535	1	8	1	0	0.522331	0.532967	0.509804	0.515493	0.549638	0.552503	0.511575	0.573773	0.532967	0.509804	0.515493	0.549638	0.552503	0.511575	0.573773	0.356215	0.560949	0.49489	0.603922	0.522331	0.500237	0.509375
19	R	39	R	39	R	0		19	39	39	39	A	GluD1_compact_nonNeuro	AGG	ARG	R	219.416	154.353	136.138	2	7	0	0	0.591975	0.602564	0.614286	0.686586	0.709748	0.606441	0.620059	0.622176	0.602564	0.614286	0.686586	0.709748	0.606441	0.620059	0.622176	0.426667	0.583779	0.585676	0.60039	0.591975	0.539856	0.544269
20	V	40	V	40	V	40	V	20	40	40	40	A	GluD1_compact_nonNeuro	GTG	VAL	V	215.407	156.707	134.473	3	6	0	2	0.560164	0.633333	0.48	0.587186	0.591457	0.642857	0.721519	0.627866	0.633333	0.48	0.587186	0.591457	0.642857	0.721519	0.627866	0.548571	0.512621	0.638889	0.593449	0.560164	0.508642	0.577441
21	F	41	F	41	F	0		21	41	41	41	A	GluD1_compact_nonNeuro	TTC	PHE	F	214.826	158.391	128.893	1	8	0	0	0.603148	0.641892	0.601469	0.572471	0.587807	0.631579	0.60524	0.608314	0.641892	0.601469	0.572471	0.587807	0.631579	0.60524	0.608314	0.64	0.528	0.638889	0.628571	0.603148	0.563329	0.609956
22	Q	42	Q	42	Q	0		22	42	42	42	A	GluD1_compact_nonNeuro	CAG	GLN	Q	218.106	153.993	129.084	1	7	0	0	0.566978	0.709838	0.638614	0.527536	0.559692	0.663415	0.737854	0.739779	0.709838	0.638614	0.527536	0.559692	0.663415	0.737854	0.739779	0.729323	0.588235	0.637931	0.628571	0.566978	0.598441	0.611064
23	L	43	L	43	L	43	L	23	43	43	43	A	GluD1_compact_nonNeuro	TTG	LEU	L	214.149	151.841	132.286	2	6	1	0	0.562274	0.87963	0.907921	0.777778	0.757315	0.756004	0.708625	0.721733	0.87963	0.907921	0.777778	0.757315	0.756004	0.708625	0.721733	0.664384	0.705882	0.587987	0.596899	0.562274	0.634298	0.587561
24	A	44	A	44	A	0		24	44	44	44	A	GluD1_compact_nonNeuro	GCG	ALA	A	211.21	154.846	130.113	3	6	0	0	0.627315	0.77551	0.774232	0.763295	0.755752	0.783357	0.799138	0.834144	0.77551	0.774232	0.763295	0.755752	0.783357	0.799138	0.834144	0.830479	0.774757	0.641379	0.639535	0.627315	0.667259	0.636525
25	V	45	V	45	V	45	V	25	45	45	45	A	GluD1_compact_nonNeuro	GTA	VAL	V	211.299	154.825	126.252	3	6	0	1	0.660331	0.722983	0.850649	0.885645	0.870733	0.807921	0.757737	0.749442	0.722983	0.850649	0.885645	0.870733	0.807921	0.757737	0.749442	0.898148	0.774757	0.596154	0.558887	0.660331	0.660292	0.634752
26	S	46	S	46	S	46	S	26	46	46	46	A	GluD1_compact_nonNeuro	TCC	SER	S	211.967	150.467	127.052	3	6	1	1	0.696495	0.830479	0.825383	0.818345	0.876768	0.896955	0.884052	0.815505	0.830479	0.825383	0.818345	0.876768	0.896955	0.884052	0.815505	0.749035	0.860841	0.687003	0.596899	0.696495	0.660292	0.639286
27	D	47	D	47	D	0		27	47	47	47	A	GluD1_compact_nonNeuro	GAC	ASP	D	209.13	150.338	129.997	1	8	0	0	0.691421	0.745814	0.733333	0.810219	0.892929	0.958042	0.956286	0.852843	0.745814	0.733333	0.810219	0.892929	0.958042	0.956286	0.852843	0.749035	0.860841	0.685985	0.632948	0.691421	0.658091	0.617241
28	L	48	L	48	L	48	L	28	48	48	48	A	GluD1_compact_nonNeuro	CTG	LEU	L	206.876	153.615	126.792	4	5	1	0	0.639151	0.871479	0.826531	0.782005	0.768463	0.792398	0.824319	0.851064	0.871479	0.826531	0.782005	0.768463	0.792398	0.824319	0.851064	0.746667	0.651961	0.687003	0.707974	0.639151	0.658667	0.613327
29	S	49	S	49	S	49	S	29	49	49	49	A	GluD1_compact_nonNeuro	AGC	SER	S	207.808	151.018	123.027	1	8	0	1	0.670101	0.930137	0.815534	0.86385	0.71475	0.671422	0.705833	0.76861	0.930137	0.815534	0.86385	0.71475	0.671422	0.705833	0.76861	0.868421	0.726073	0.786325	0.794798	0.670101	0.663598	0.635231
30	L	50	L	50	L	50	L	30	50	50	50	A	GluD1_compact_nonNeuro	CTC	LEU	L	209.25	147.773	123.861	3	6	0	1	0.664479	0.882883	0.821712	0.729064	0.749914	0.820336	0.753165	0.788393	0.882883	0.821712	0.729064	0.749914	0.820336	0.753165	0.788393	0.754286	0.651961	0.821429	0.779077	0.664479	0.616457	0.654806
31	N	51	N	51	N	0		31	51	51	51	A	GluD1_compact_nonNeuro	AAC	ASN	N	207.823	146.557	128.162	1	8	0	0	0.694683	0.785256	0.7589	0.784615	0.883109	0.827273	0.835001	0.864734	0.785256	0.7589	0.784615	0.883109	0.827273	0.835001	0.864734	0.736842	0.717368	0.786325	0.788297	0.694683	0.640756	0.675177
32	D	52	D	52	D	0		32	52	52	52	A	GluD1_compact_nonNeuro	GAT	ASP	D	202.72	148.404	126.964	1	8	0	0	0.692414	0.6125	0.775463	0.789696	0.859345	0.853318	0.888953	0.837101	0.6125	0.775463	0.789696	0.859345	0.853318	0.888953	0.837101	0.628205	0.761538	0.769014	0.773964	0.692414	0.640756	0.676824
33	D	53	D	53	D	0		33	53	53	53	A	GluD1_compact_nonNeuro	GAC	ASP	D	200.751	144.779	125.696	1	8	0	0	0.693128	0.604938	0.676768	0.789696	0.801203	0.868922	0.90231	0.804221	0.604938	0.676768	0.789696	0.801203	0.868922	0.90231	0.804221	0.62987	0.754286	0.730053	0.70915	0.693128	0.684295	0.657058
34	I	54	I	54	I	0		34	54	54	54	A	GluD1_compact_nonNeuro	ATC	ILE	I	198.586	149.356	124.605	2	7	0	0	0.730185	0.736709	0.763889	0.768198	0.744944	0.807834	0.838896	0.866667	0.736709	0.763889	0.768198	0.744944	0.807834	0.838896	0.866667	0.810127	0.838095	0.76222	0.717593	0.730185	0.732525	0.679478
35	L	55	L	55	L	55	L	35	55	55	55	A	GluD1_compact_nonNeuro	CTG	LEU	L	202.337	151.841	123.721	4	5	1	0	0.75	0.62987	0.807039	0.804054	0.850575	0.86478	0.846639	0.847665	0.62987	0.807039	0.804054	0.850575	0.86478	0.846639	0.847665	0.820513	0.803177	0.752777	0.679705	0.75	0.73162	0.679478
36	Q	56	Q	56	Q	56	Q	36	56	56	56	A	GluD1_compact_nonNeuro	CAG	GLN	Q	204.782	147.109	121.208	1	7	0	1	0.719852	0.810127	0.768932	0.733108	0.717672	0.821596	0.783051	0.79345	0.810127	0.768932	0.733108	0.717672	0.821596	0.783051	0.79345	0.820513	0.795455	0.719843	0.709467	0.719852	0.758717	0.721945
37	S	57	S	57	S	57	S	37	57	57	57	A	GluD1_compact_nonNeuro	AGC	SER	S	202.316	149.677	117.834	1	8	1	0	0.72	0.768	0.711974	0.744253	0.808824	0.749065	0.761157	0.715445	0.768	0.711974	0.744253	0.808824	0.749065	0.761157	0.715445	0.773026	0.736246	0.672794	0.709467	0.72	0.756237	0.74684
38	E	58	E	58	E	0		38	58	58	58	A	GluD1_compact_nonNeuro	GAG	GLU	E	203.297	153.147	117.839	1	7	0	0	0.719242	0.648649	0.66	0.701844	0.79638	0.839009	0.782051	0.672058	0.648649	0.66	0.701844	0.79638	0.839009	0.782051	0.672058	0.705706	0.676573	0.673797	0.70117	0.719242	0.714644	0.747414
39	K	59	K	59	K	59	K	39	59	59	59	A	GluD1_compact_nonNeuro	AAG	LYS	K	209.615	152.914	117.084	1	7	0	1	0.745676	0.842105	0.792079	0.730053	0.686042	0.621711	0.624746	0.624348	0.842105	0.792079	0.730053	0.686042	0.621711	0.624746	0.624348	0.702366	0.68984	0.710938	0.729541	0.745676	0.742454	0.797073
40	I	60	I	60	I	60	I	40	60	60	60	A	GluD1_compact_nonNeuro	ATC	ILE	I	208.691	155.524	121.228	2	7	0	1	0.745676	0.962838	0.763848	0.740558	0.73765	0.739837	0.668831	0.63941	0.962838	0.763848	0.740558	0.73765	0.739837	0.668831	0.63941	0.694894	0.638614	0.710938	0.728488	0.745676	0.742454	0.79484
41	T	61	T	61	T	61	T	41	61	61	61	A	GluD1_compact_nonNeuro	ACC	THR	T	212.04	157.695	118.99	3	6	0	1	0.745676	0.730594	0.655	0.617746	0.562259	0.546126	0.579077	0.5744	0.730594	0.655	0.617746	0.562259	0.546126	0.579077	0.5744	0.754054	0.64	0.701199	0.751724	0.745676	0.768908	0.753439
42	Y	62	Y	62	Y	62	Y	42	62	62	62	A	GluD1_compact_nonNeuro	TAC	TYR	Y	215.232	158.096	122.323	1	6	1	1	0.74904	0.738204	0.78	0.700952	0.616246	0.568641	0.609783	0.605474	0.738204	0.78	0.700952	0.616246	0.568641	0.609783	0.605474	0.635135	0.646465	0.70216	0.726194	0.74904	0.788623	0.75886
43	S	63	S	63	S	63	S	43	63	63	63	A	GluD1_compact_nonNeuro	TCC	SER	S	216.002	163.359	121.932	3	6	1	0	0.749786	0.571429	0.55042	0.478744	0.608897	0.572115	0.544157	0.554348	0.571429	0.55042	0.478744	0.608897	0.572115	0.544157	0.554348	0.694894	0.717087	0.70216	0.696853	0.749786	0.76318	0.774107
44	I	64	I	64	I	64	I	44	64	64	64	A	GluD1_compact_nonNeuro	ATC	ILE	I	219.05	161.776	125.057	2	7	1	1	0.803671	0.365714	0.363384	0.536131	0.611976	0.622095	0.667391	0.574362	0.365714	0.363384	0.536131	0.611976	0.622095	0.667391	0.574362	0.712121	0.715673	0.703186	0.734688	0.803671	0.767815	0.776276
45	K	65	K	65	K	0		45	65	65	65	A	GluD1_compact_nonNeuro	AAG	LYS	K	219.933	166.004	123.538	1	7	0	0	0.78257	0.379648	0.530612	0.46281	0.433134	0.508057	0.59911	0.550799	0.379648	0.530612	0.46281	0.433134	0.508057	0.59911	0.52915	0.709838	0.766337	0.708138	0.735604	0.78257	0.77424	0.744754
46	V	66	V	66	V	0		46	66	66	66	A	GluD1_compact_nonNeuro	GTC	VAL	V	223.009	165.794	128.09	3	6	0	0	0.751402	0.542857	0.374286	0.42069	0.394062	0.541353	0.585516	0.627692	0.542857	0.374286	0.42069	0.394062	0.541353	0.585516	0.627692	0.700246	0.764706	0.773504	0.736531	0.751402	0.815888	0.67758
47	I	67	I	67	I	67	I	47	67	67	67	A	GluD1_compact_nonNeuro	ATC	ILE	I	223.555	170.217	128.26	2	7	2	1	0.758491	0.732468	0.788835	0.631034	0.732773	0.777143	0.716023	0.714004	0.732468	0.788835	0.631034	0.732773	0.622426	0.629471	0.583481	0.641892	0.728291	0.74455	0.767857	0.758491	0.767815	0.678191
48	E	68	E	68	E	0		48	68	68	68	A	GluD1_compact_nonNeuro	GAG	GLU	E	227.805	171.398	130.48	1	7	0	0	0.778896	0.91866	0.817614	0.756164	0.755172	0.830896	0.83773	0.815348	0.705009	0.693122	0.750583	0.732773	0.647619	0.624746	0.612789	0.638158	0.693069	0.792254	0.795046	0.778896	0.70769	0.681122
49	A	69	A	69	A	0		49	69	69	69	A	GluD1_compact_nonNeuro	GCC	ALA	A	225.46	173.504	133.546	3	6	0	0	0.750539	0.895105	0.815934	0.820035	0.861446	0.825911	0.831335	0.752508	0.701754	0.72	0.770833	0.823353	0.692386	0.690887	0.627153	0.692641	0.693069	0.830622	0.768356	0.750539	0.6565	0.703836
50	N	70	N	70	N	70	N	50	70	70	70	A	GluD1_compact_nonNeuro	AAC	ASN	N	222.931	176.268	133.516	1	8	0	1	0.715228	0.911654	0.837984	0.908482	0.852413	0.816425	0.780303	0.752868	0.738204	0.793939	0.756423	0.706827	0.760976	0.658798	0.622094	0.721805	0.700535	0.802305	0.823181	0.715228	0.659247	0.685139
51	N	71	N	71	N	71	N	51	71	71	71	A	GluD1_compact_nonNeuro	AAC	ASN	N	223.744	176.09	127.744	1	8	0	1	0.682193	0.721805	0.776471	0.777465	0.858824	0.766203	0.707164	0.759093	0.721805	0.841424	0.65	0.75043	0.660194	0.624773	0.635328	0.808333	0.757282	0.764789	0.842105	0.682193	0.662616	0.661649
52	P	72	P	72	P	72	P	52	72	72	72	A	GluD1_compact_nonNeuro	CCA	PRO	P	220.335	178.246	127.659	3	6	1	1	0.659557	0.933333	0.671717	0.53913	0.585985	0.668293	0.722611	0.780645	0.671233	0.616883	0.665468	0.707879	0.660976	0.655172	0.570652	0.789474	0.849673	0.72837	0.780065	0.659557	0.665424	0.640794
53	F	73	F	73	F	0		53	73	73	73	A	GluD1_compact_nonNeuro	TTC	PHE	F	223.714	178.606	122.716	1	8	0	0	0.693506	0.769841	0.705882	0.690864	0.687047	0.77799	0.780612	0.798665	0.842105	0.764706	0.640845	0.688889	0.717703	0.707143	0.656934	1	0.849673	0.776658	0.705882	0.693506	0.68794	0.645455
54	Q	74	Q	74	Q	0		54	74	74	74	A	GluD1_compact_nonNeuro	CAG	GLN	Q	223.286	173.599	123.032	1	7	0	0	0.699435	0.714286	0.790441	0.764789	0.825444	0.718483	0.741641	0.692367	0.714286	0.790441	0.879861	0.749014	0.57971	0.590987	0.546398	1.06667	0.833333	0.776658	0.601858	0.699435	0.667649	0.674264
55	A	75	A	75	A	0		55	75	75	75	A	GluD1_compact_nonNeuro	GCT	ALA	A	218.717	174.617	124.108	3	6	0	0	0.674908	0.876712	0.65	0.556569	0.584223	0.584004	0.627427	0.632967	0.876712	0.65	0.548561	0.605251	0.526829	0.593534	0.576	1.04167	1.05178	0.732184	0.599931	0.674908	0.673356	0.676743
56	V	76	V	76	V	76	V	56	76	76	76	A	GluD1_compact_nonNeuro	GTG	VAL	V	217.804	177.636	121.716	3	6	0	1	0.647343	0.92955	0.723562	0.618841	0.577184	0.709874	0.679319	0.725157	0.643836	0.577778	0.750583	0.686042	0.735849	0.701299	0.645683	1	1.06939	0.635417	0.634503	0.647343	0.678485	0.695677
57	Q	77	Q	77	Q	0		57	77	77	77	A	GluD1_compact_nonNeuro	CAG	GLN	Q	220.915	174.547	118.617	1	7	0	0	0.582609	1.23684	0.9675	0.848485	0.718015	0.75614	0.72	0.701903	1.25	0.826923	0.707483	0.60346	0.584135	0.540254	0.609212	0.962838	0.935714	0.631034	0.638235	0.582609	0.683658	0.650183
58	E	78	E	78	E	0		58	78	78	78	A	GluD1_compact_nonNeuro	GAA	GLU	E	219.035	170.802	119.65	1	7	0	0	0.57971	1.27027	0.844884	0.636364	0.675969	0.614259	0.5491	0.574408	1.27027	0.632353	0.529514	0.597661	0.453828	0.491863	0.545265	1.23377	0.78125	0.689394	0.642012	0.57971	0.658009	0.681181
59	A	79	A	79	A	79	A	59	79	79	79	A	GluD1_compact_nonNeuro	GCC	ALA	A	214.794	172.671	120.36	3	6	0	1	0.652174	0.96	0.794903	0.640845	0.603336	0.548583	0.520339	0.545906	0.96	0.635922	0.481383	0.404662	0.436393	0.495561	0.510149	0.95	0.566449	0.698029	0.642012	0.652174	0.621921	0.68563
60	C	80	C	80	C	0		60	80	80	80	A	GluD1_compact_nonNeuro	TGT	CYS	C	214.196	174.618	117.426	1	7	0	0	0.65534	0.890538	0.856209	0.760915	0.737148	0.743711	0.722693	0.738525	0.842105	0.856209	0.681481	0.678019	0.650718	0.658798	0.608085	0.76	0.540915	0.694215	0.645833	0.65534	0.591595	0.685018
61	D	81	D	81	D	0		61	81	81	81	A	GluD1_compact_nonNeuro	GAC	ASP	D	216.707	171.036	115.136	1	8	0	0	0.65534	0.811966	0.743464	0.687324	0.631579	0.703791	0.64557	0.664815	0.411255	0.555556	0.631944	0.637427	0.607746	0.609127	0.599833	0.542857	0.547383	0.64539	0.652695	0.65534	0.622731	0.634667
62	L	82	L	82	L	0		62	82	82	82	A	GluD1_compact_nonNeuro	CTC	LEU	L	214.282	168.577	118.092	3	6	0	0	0.61679	0.365714	0.363384	0.426573	0.471221	0.604405	0.64135	0.616387	0.365714	0.363384	0.426573	0.471221	0.564583	0.542373	0.530632	0.416667	0.557143	0.523741	0.702902	0.61679	0.621339	0.583941
63	M	83	M	83	M	83	M	63	83	83	83	A	GluD1_compact_nonNeuro	ATG	MET	M	210.008	171.751	116.652	0	9	0	1	0.658537	0.653333	0.547325	0.449631	0.588054	0.679198	0.788479	0.753297	0.653333	0.547325	0.449631	0.481874	0.64218	0.740205	0.704382	0.422222	0.552857	0.491007	0.660606	0.658537	0.659483	0.57649
64	T	84	T	84	T	84	T	64	84	84	84	A	GluD1_compact_nonNeuro	ACC	THR	T	212.443	170.968	112.468	3	6	1	0	0.664216	0.472403	0.684391	0.766667	0.754286	0.751062	0.712971	0.690625	0.472403	0.498113	0.658613	0.67324	0.667949	0.640167	0.676981	0.432432	0.43	0.59043	0.601441	0.664216	0.624773	0.602694
65	Q	85	Q	85	Q	85	Q	65	85	85	85	A	GluD1_compact_nonNeuro	CAG	GLN	Q	213.773	166.61	113.907	1	7	1	0	0.701618	0.243038	0.512621	0.579937	0.590751	0.53426	0.587904	0.640288	0.243038	0.512621	0.579937	0.486883	0.469215	0.470161	0.572211	0.256757	0.37518	0.598039	0.529268	0.701618	0.626087	0.570366
66	G	86	G	86	G	86	G	66	86	86	86	A	GluD1_compact_nonNeuro	GGG	GLY	G	209.531	166.173	115.563	3	6	2	0	0.619935	0.355311	0.475	0.502959	0.49195	0.50566	0.517258	0.505338	0.355311	0.475	0.502959	0.49195	0.50566	0.517258	0.505338	0.263014	0.381924	0.59043	0.535802	0.619935	0.626087	0.582414
67	I	87	I	87	I	0		67	87	87	87	A	GluD1_compact_nonNeuro	ATT	ILE	I	208.858	166.176	119.368	2	7	0	0	0.539303	0.314935	0.369748	0.486593	0.471221	0.536482	0.514286	0.485714	0.314935	0.369748	0.486593	0.471221	0.536482	0.514286	0.485714	0.225352	0.381924	0.442822	0.541615	0.539303	0.626087	0.609414
68	L	88	L	88	L	0		68	88	88	88	A	GluD1_compact_nonNeuro	TTG	LEU	L	205.096	163.688	120.274	2	6	0	0	0.51409	0	0	0.636364	0.463583	0.457007	0.490385	0.483131	0	0	0.636364	0.463583	0.457007	0.490385	0.483131	0.225352	0.388807	0.448529	0.60792	0.51409	0.552632	0.667286
69	A	89	A	89	A	0		69	89	89	89	A	GluD1_compact_nonNeuro	GCC	ALA	A	207.479	164.946	124.202	3	6	0	0	0.519231		0.346354	0.225845	0.537349	0.622977	0.725957	0.718646		0.346354	0.225845	0.537349	0.622977	0.725957	0.718646	0.235294	0.389881	0.454321	0.486336	0.519231	0.526549	0.664207
70	L	90	L	90	L	0		70	90	90	90	A	GluD1_compact_nonNeuro	TTG	LEU	L	209.795	168.153	126.567	2	6	0	0	0.48636	0.35	0.403008	0.468672	0.380114	0.417365	0.42865	0.480755	0.35	0.403008	0.468672	0.380114	0.417365	0.42865	0.480755	0.282353	0.341146	0.447689	0.453416	0.48636	0.552632	0.688008
71	V	91	V	91	V	0		71	91	91	91	A	GluD1_compact_nonNeuro	GTC	VAL	V	210.636	165.48	129.951	3	6	0	0	0.510678	0.236715	0.232639	0.345588	0.52944	0.685644	0.685841	0.732366	0.236715	0.232639	0.345588	0.52944	0.685644	0.685841	0.732366	0.352941	0.201229	0.408088	0.453416	0.510678	0.60177	0.661765
72	T	92	T	92	T	92	T	72	92	92	92	A	GluD1_compact_nonNeuro	ACG	THR	T	212.739	168.718	131.77	3	6	1	0	0.505597	0.447489	0.31345	0.419549	0.575521	0.590093	0.64375	0.652958	0.447489	0.31345	0.419549	0.575521	0.590093	0.64375	0.652958	0.470588	0.234767	0.379357	0.370977	0.505597	0.598441	0.634921
73	S	93	S	93	S	0		73	93	93	93	A	GluD1_compact_nonNeuro	TCC	SER	S	215.227	167.349	135.388	3	6	0	0	0.56	0.453704	0.575758	0.603406	0.53494	0.565881	0.660173	0.541932	0.453704	0.575758	0.603406	0.53494	0.565881	0.660173	0.541932	0.477612	0.468085	0.374491	0.34375	0.56	0.632265	0.595588
74	T	94	T	94	T	94	T	74	94	94	94	A	GluD1_compact_nonNeuro	ACT	THR	T	215.615	171.276	135.39	3	6	0	1	0.556494	0.554286	0.453608	0.446043	0.520638	0.570391	0.646109	0.648563	0.554286	0.453608	0.446043	0.520638	0.570391	0.646109	0.648563	0.482587	0.561702	0.280916	0.39783	0.556494	0.590669	0.634921
75	G	95	G	95	G	0		75	95	95	95	A	GluD1_compact_nonNeuro	GGC	GLY	G	215.446	174.387	137.027	3	6	0	0	0.551038	0.554286	0.572886	0.681481	0.714543	0.70098	0.747154	0.844968	0.554286	0.572886	0.681481	0.72342	0.669118	0.785453	0.78378	0.702899	0.478261	0.280916	0.458333	0.551038	0.595169	0.605502
76	C	96	C	96	C	0		76	96	96	96	A	GluD1_compact_nonNeuro	TGT	CYS	C	213.93	177.684	137.825	1	7	0	0	0.553057	0.876712	0.816832	0.843465	0.835802	0.798058	0.790437	0.758664	0.876712	0.816832	0.855601	0.814815	0.814925	0.782895	0.777056	0.568116	0.473118	0.388112	0.467091	0.553057	0.563226	0.579175
77	A	97	A	97	A	97	A	77	97	97	97	A	GluD1_compact_nonNeuro	GCA	ALA	A	216.859	179.344	135.534	3	6	1	0	0.558532	0.871111	0.67	0.665468	0.598901	0.650718	0.727039	0.786492	0.7	0.588103	0.647887	0.800265	0.84745	0.824943	0.743181	0.480392	0.473118	0.560606	0.491071	0.558532	0.563226	0.541444
78	S	98	S	98	S	0		78	98	98	98	A	GluD1_compact_nonNeuro	TCT	SER	S	217.167	176.672	133.109	3	6	0	0	0.522331	0.7	0.790099	0.620919	0.665663	0.636223	0.591702	0.589373	0.7	0.671717	0.609354	0.579819	0.565531	0.603448	0.637638	0.562319	0.408602	0.641915	0.588287	0.522331	0.534483	0.579175
79	A	99	A	99	A	0		79	99	99	99	A	GluD1_compact_nonNeuro	GCC	ALA	A	213.061	176.631	132.783	3	6	0	0	0.530127	0.455399	0.447811	0.482273	0.478528	0.472414	0.554426	0.620802	0.455399	0.342784	0.421652	0.447154	0.556494	0.641967	0.816541	0.562319	0.476703	0.630936	0.682099	0.530127	0.513458	0.578645
80	N	100	N	100	N	100	N	80	100	100	100	A	GluD1_compact_nonNeuro	AAT	ASN	N	212.34	181.095	132.487	1	8	0	1	0.524904	0.455399	0.597082	0.603896	0.574026	0.632345	0.611964	0.691429	0.341549	0.269388	0.565693	0.712299	0.745074	0.887974	0.876264	0.281159	0.622222	0.683824	0.686335	0.524904	0.509586	0.585588
81	A	101	A	101	A	101	A	81	101	101	101	A	GluD1_compact_nonNeuro	GCC	ALA	A	213.178	179.909	128.514	3	6	1	0	0.529428	0.525	0.536859	0.613806	0.692547	0.61791	0.717104	0.724206	0.480392	0.647969	0.692593	0.750842	0.657895	0.651899	0.771368	0.401656	0.7	0.682482	0.628598	0.529428	0.516291	0.567236
82	L	102	L	102	L	102	L	82	102	102	102	A	GluD1_compact_nonNeuro	CTG	LEU	L	212.637	175.953	128.418	4	5	1	0	0.590517	0.4	0.423158	0.494709	0.643811	0.612624	0.71167	0.720588	0.4	0.423158	0.554074	0.603261	0.723684	0.679825	0.673507	0.525	0.603175	0.682482	0.680982	0.590517	0.537391	0.57147
83	Q	103	Q	103	Q	0		83	103	103	103	A	GluD1_compact_nonNeuro	CAG	GLN	Q	207.771	178.962	130.453	1	7	0	0	0.638323	0.583333	0.789562	0.758152	0.758145	0.72286	0.764539	0.706243	0.583333	0.805842	0.711111	0.751143	0.694127	0.723371	0.84679	0.7	0.665	0.672662	0.630707	0.638323	0.615324	0.579454
84	S	104	S	104	S	0		84	104	104	104	A	GluD1_compact_nonNeuro	TCC	SER	S	208.606	181.198	126.966	3	6	0	0	0.634371	0.728228	0.718272	0.810401	0.829648	0.820336	0.755626	0.76953	0.680556	0.775833	0.728873	0.805057	0.83473	0.850552	0.806537	0.671233	0.67	0.724405	0.591288	0.634371	0.645363	0.557099
85	L	105	L	105	L	105	L	85	105	105	105	A	GluD1_compact_nonNeuro	CTC	LEU	L	210.148	177.847	123.976	3	6	1	0	0.67402	0.491554	0.671717	0.665468	0.736607	0.792398	0.823498	0.861454	0.498288	0.6	0.702673	0.73765	0.861408	0.819171	0.818182	0.725926	0.744444	0.612111	0.624096	0.67402	0.648206	0.578526
86	T	106	T	106	T	106	T	86	106	106	106	A	GluD1_compact_nonNeuro	ACG	THR	T	206.995	175.348	125.673	3	6	1	1	0.645086	0.64	0.655	0.830994	0.852413	0.728883	0.712963	0.764021	0.64	0.655	0.773109	0.862745	0.695006	0.72853	0.752239	0.662162	0.656863	0.568389	0.668675	0.645086	0.653905	0.611745
87	D	107	D	107	D	107	D	87	107	107	107	A	GluD1_compact_nonNeuro	GAT	ASP	D	204.137	178.283	126.802	1	8	0	1	0.645086	0.86758	0.88914	0.895687	0.846154	0.786603	0.781718	0.839805	0.86758	0.88914	0.825893	0.814342	0.778722	0.833053	0.747253	0.756757	0.716578	0.568389	0.616667	0.645086	0.653905	0.713702
88	A	108	A	108	A	108	A	88	108	108	108	A	GluD1_compact_nonNeuro	GCC	ALA	A	204.3	179.53	122.178	3	6	0	1	0.678218	0.721805	0.883495	0.909091	0.807292	0.819052	0.813716	0.79566	0.731429	0.9825	0.795652	0.794079	0.805648	0.774929	0.777943	0.727273	0.597148	0.663121	0.660714	0.678218	0.656022	0.711731
89	M	109	M	109	M	0		89	109	109	109	A	GluD1_compact_nonNeuro	ATG	MET	M	205.325	176.786	119.982	0	9	0	0	0.678218	0.895118	0.825397	0.742424	0.756303	0.790023	0.761171	0.749101	0.899814	0.826923	0.78	0.755308	0.774492	0.726708	0.677699	0.814145	0.597148	0.653846	0.633481	0.678218	0.658407	0.708316
90	H	110	H	110	H	110	H	90	110	110	110	A	GluD1_compact_nonNeuro	CAC	HIS	H	200.606	175.26	121.218	1	8	0	1	0.645922	0.625	0.89902	0.828471	0.776045	0.813307	0.760494	0.761131	0.625	0.89902	0.828471	0.776045	0.813307	0.760494	0.769286	0.705128	0.639423	0.692308	0.668675	0.645922	0.738598	0.710999
91	I	111	I	111	I	0		91	111	111	111	A	GluD1_compact_nonNeuro	ATC	ILE	I	204.987	172.065	123.275	2	7	0	0	0.64873	0.721805	0.637255	0.63986	0.771398	0.77193	0.701449	0.726602	0.721805	0.637255	0.63986	0.771398	0.77193	0.701449	0.726602	0.705128	0.70962	0.62521	0.669697	0.64873	0.732972	0.707602
92	P	112	P	112	P	0		92	112	112	112	A	GluD1_compact_nonNeuro	CCA	PRO	P	204.135	169.281	125.793	3	6	0	0	0.711443	0.450704	0.572886	0.685185	0.783742	0.628383	0.701754	0.718646	0.450704	0.572886	0.685185	0.783742	0.628383	0.701754	0.718646	0.708861	0.696104	0.664286	0.669697	0.711443	0.701659	0.731069
93	H	113	H	113	H	113	H	93	113	113	113	A	GluD1_compact_nonNeuro	CAC	HIS	H	208.004	171.627	129.648	1	8	1	0	0.734736	0.4	0.519531	0.648268	0.78853	0.768878	0.721693	0.71697	0.4	0.519531	0.648268	0.78853	0.768878	0.721693	0.71697	0.727273	0.785348	0.69958	0.642234	0.734736	0.704737	0.773987
94	L	114	L	114	L	114	L	94	114	114	114	A	GluD1_compact_nonNeuro	CTC	LEU	L	206.767	167.181	131.815	3	6	0	1	0.727533	0.593878	0.525	0.697761	0.654507	0.645581	0.613852	0.614259	0.593878	0.525	0.697761	0.654507	0.645581	0.613852	0.614259	0.620253	0.745994	0.708421	0.677914	0.727533	0.70393	0.786471
95	F	115	F	115	F	115	F	95	115	115	115	A	GluD1_compact_nonNeuro	TTT	PHE	F	210.066	171.552	135.64	1	8	1	0	0.731117	0.692857	0.766082	0.772028	0.767155	0.695876	0.765982	0.630428	0.692857	0.766082	0.772028	0.767155	0.695876	0.765982	0.630428	0.716374	0.71123	0.708421	0.770035	0.731117	0.758079	0.761852
96	V	116	V	116	V	116	V	96	116	116	116	A	GluD1_compact_nonNeuro	GTC	VAL	V	211.32	167.722	136.903	3	6	1	0	0.704219	0.804312	0.793651	0.789216	0.792181	0.774918	0.782023	0.625124	0.804312	0.793651	0.789216	0.792181	0.774918	0.782023	0.625124	0.590563	0.653465	0.743405	0.770035	0.704219	0.774226	0.798264
97	Q	117	Q	117	Q	0		97	117	117	117	A	GluD1_compact_nonNeuro	CAG	GLN	Q	213.048	170.97	140.485	1	7	0	0	0.762904	0.683099	0.909722	0.922306	0.92569	0.795287	0.847727	0.791592	0.683099	0.909722	0.922306	0.92569	0.795287	0.847727	0.791592	0.598765	0.673469	0.817746	0.760757	0.762904	0.786685	0.774074
98	R	118	R	118	R	118	R	98	118	118	118	A	GluD1_compact_nonNeuro	CGC	ARG	R	217.692	168.3	139.006	3	6	0	1	0.809624	0.901408	0.808824	0.550595	0.559453	0.579044	0.66087	0.633137	0.901408	0.808824	0.550595	0.559453	0.579044	0.66087	0.633137	0.614597	0.625	0.788576	0.803636	0.809624	0.766852	0.845079
99	N	119	N	119	N	0		99	119	119	119	A	GluD1_compact_nonNeuro	AAC	ASN	N	218.071	168.709	144.988	1	8	0	0	0.825516	0.839286	0.870748	0.877451	0.884774	0.844849	0.707965	0.655556	0.839286	0.870748	0.877451	0.884774	0.844849	0.707965	0.655556	0.695652	0.641296	0.743304	0.808716	0.825516	0.83296	0.840423
100	P	120	P	120	P	120	P	100	120	120	120	A	GluD1_compact_nonNeuro	CCG	PRO	P	219.415	172.353	144.729	3	6	1	2	0.81754	0.885714	0.783854	0.811594	0.85061	0.912129	0.728509	0.746667	0.885714	0.783854	0.811594	0.85061	0.912129	0.728509	0.717506	0.618357	0.741053	0.765165	0.818519	0.81754	0.823146	0.840423
101	G	121	G	121	G	121	G	101	121	121	121	A	GluD1_compact_nonNeuro	GGA	GLY	G	222.623	170.655	146.834	3	5	1	0	0.885668	0.730594	0.793939	0.871046	0.800378	0.677749	0.654348	0.719838	0.730594	0.793939	0.871046	0.800378	0.677749	0.654348	0.719838	0.716418	0.796353	0.72549	0.808716	0.885668	0.876886	0.835096
102	G	122	G	122	G	0		102	122	122	122	A	GluD1_compact_nonNeuro	GGG	GLY	G	220.561	169.037	148.724	3	6	0	0	0.861317	0.772636	0.884354	0.710268	0.811704	0.765714	0.702759	0.726493	0.772636	0.884354	0.710268	0.811704	0.765714	0.702759	0.726493	0.911805	0.734776	0.770833	0.834204	0.861317	0.871228	0.874862
103	S	123	S	123	S	123	S	103	123	123	123	A	GluD1_compact_nonNeuro	TCG	SER	S	218.844	171.725	149.267	3	5	1	1	0.902566	0.786749	0.797938	0.710145	0.658537	0.705882	0.704593	0.694489	0.786749	0.797938	0.710145	0.658537	0.705882	0.704593	0.694489	0.911805	0.821685	0.794332	0.808537	0.902566	0.899333	0.924559
104	P	124	P	124	P	0		104	124	124	124	A	GluD1_compact_nonNeuro	CCA	PRO	P	215.27	172.184	149.87	3	6	0	0	0.880259	0.705882	0.614657	0.776119	0.770186	0.792196	0.866667	0.852537	0.705882	0.614657	0.776119	0.770186	0.792196	0.866667	0.852537	0.834783	0.877512	0.865497	0.8628	0.880259	0.91954	0.928034
105	R	125	R	125	R	0		105	125	125	125	A	GluD1_compact_nonNeuro	CGC	ARG	R	211.054	174.287	144.969	3	6	0	0	0.893268	0.806723	0.832258	0.814925	0.861966	0.963211	0.963333	0.95693	0.806723	0.832258	0.814925	0.861966	0.963211	0.963333	0.95693	0.872727	0.93617	0.825223	0.816543	0.893268	0.927571	0.928034
106	T	126	T	126	T	126	T	106	126	126	126	A	GluD1_compact_nonNeuro	ACC	THR	T	212.755	178.1	145.808	3	6	1	1	0.889231	1.06667	1.01562	0.914141	0.952941	0.967309	0.955808	0.876017	1.06667	1.01562	0.914141	0.952941	0.954738	0.873396	0.839342	0.806723	0.916667	0.937622	0.923457	0.889231	0.942544	0.928034
107	A	127	A	127	A	127	A	107	127	127	127	A	GluD1_compact_nonNeuro	GCA	ALA	A	209.428	178.488	144.034	3	6	0	2	0.911223	0.898148	0.895833	0.957895	0.973214	0.898839	0.9496	0.95065	0.898148	0.895833	0.957895	0.973214	0.898839	0.912632	0.874375	1.00414	0.93617	0.925697	0.897119	0.911223	0.952	0.95533
108	C	128	C	128	C	0		108	128	128	128	A	GluD1_compact_nonNeuro	TGC	CYS	C	209.313	178.889	140.375	1	7	0	0	0.943922	1.19542	0.942857	0.824972	0.835708	0.824242	0.779083	0.780011	1.19542	0.942857	0.824972	0.835708	0.824242	0.782609	0.819011	1.02465	0.916667	0.996633	0.947826	0.943922	0.946343	0.974026
109	H	129	H	129	H	0		109	129	129	129	A	GluD1_compact_nonNeuro	CAC	HIS	H	207.98	184.375	139.436	1	8	0	0	0.983965	1.13167	1.01748	1.02222	0.982143	0.897183	0.925256	0.881563	1.13514	1.03529	0.908347	0.803636	0.813861	0.882264	0.863539	1.05864	1.05472	0.968254	0.997141	0.983965	0.918919	0.962567
110	L	130	L	130	L	0		110	130	130	130	A	GluD1_compact_nonNeuro	CTG	LEU	L	204.43	182.786	137.977	4	5	0	0	0.969388	1.05244	1.11899	0.996272	1.00227	0.907619	0.910698	0.91163	1.07978	1.09847	1.02778	1.01434	0.873921	0.945614	0.853061	1.03003	0.962099	0.982814	1.02449	0.969388	0.93374	0.977729
111	N	131	N	131	N	0		111	131	131	131	A	GluD1_compact_nonNeuro	AAC	ASN	N	207.052	184.926	134.367	1	8	0	0	0.979381	1.04701	0.968447	0.874704	0.92437	0.887182	0.848379	0.918653	0.97	0.970588	0.889423	0.892929	0.947187	0.854585	0.834284	1.08354	1.07475	1.00126	1.0414	0.979381	0.999716	0.966227
112	P	132	P	132	P	132	P	112	132	132	132	A	GluD1_compact_nonNeuro	CCC	PRO	P	203.541	187.413	133.509	3	6	0	1	1.03093	0.967105	0.873333	1.00822	0.891279	0.920377	0.903797	0.902551	0.899814	1.07396	0.989362	0.989458	0.931034	0.841703	0.819745	1.03467	1.05859	1.07602	1.05	1.03093	0.987097	0.969915
113	S	133	S	133	S	133	S	113	133	133	133	A	GluD1_compact_nonNeuro	AGC	SER	S	200.611	184.971	131.134	1	8	0	1	1.06521	1.07778	1.08791	1.03664	1.06238	0.89011	0.857143	0.84207	1.07778	1.03465	0.997914	0.911243	0.905346	0.809993	0.815505	1.05818	1.05859	1.10909	1.06667	1.06521	1.03196	0.958935
114	P	134	P	134	P	134	P	114	134	134	134	A	GluD1_compact_nonNeuro	CCC	PRO	P	197.623	185.033	129.392	3	6	1	2	1.05311	1.0636	1.11174	1.03977	1.05606	0.931648	0.87903	0.824885	1.12058	1.01909	1.00504	0.934641	0.848762	0.806547	0.823783	1.06143	1.13108	1.14662	1.06471	1.05311	1.05676	0.995506
115	D	135	D	135	D	0		115	135	135	135	A	GluD1_compact_nonNeuro	GAT	ASP	D	196.293	180.438	131.619	1	8	0	0	1.06521	0.913462	0.980392	0.90018	1.01278	0.951805	0.915411	0.875576	0.913462	0.980392	0.90018	1.01278	0.897864	0.860618	0.902821	1.09091	1.11395	1.14662	1.07984	1.06521	1.06501	1.00267
116	G	136	G	136	G	136	G	116	136	136	136	A	GluD1_compact_nonNeuro	GGT	GLY	G	196.527	179.008	127.814	3	6	0	2	1.06903	1.02814	0.925566	0.865248	0.853801	0.849043	0.896518	0.868833	1.02814	0.925566	0.865248	0.853801	0.849043	0.896518	0.824242	1.09091	1.16964	1.08627	1.14129	1.06903	1.03972	1.04493
117	E	137	E	137	E	137	E	117	137	137	137	A	GluD1_compact_nonNeuro	GAG	GLU	E	199.265	181.786	126.526	1	7	1	0	1.1102	1.08308	1.10227	1.05389	0.99031	0.863492	0.886941	0.759117	1.08308	1.11174	0.982435	0.86018	0.8125	0.763771	0.755245	1.14286	1.18541	1.14662	1.14129	1.1102	1.04908	1.07759
118	A	138	A	138	A	138	A	118	138	138	138	A	GluD1_compact_nonNeuro	GCC	ALA	A	200.267	177.563	129.228	3	6	0	3	1.09347	0.985185	0.972772	0.922689	0.818437	0.835227	0.835254	0.843135	0.985185	0.972772	0.922689	0.818437	0.835227	0.783051	0.864621	1.16499	1.17293	1.14662	1.13782	1.09347	1.08168	1.06176
119	Y	139	Y	139	Y	0		119	139	139	139	A	GluD1_compact_nonNeuro	TAC	TYR	Y	200.964	174.583	126.209	1	6	0	0	1.12761	0.993598	0.961943	0.827173	0.736607	0.683193	0.74092	0.704895	0.993598	0.961943	0.827173	0.736607	0.683193	0.74092	0.704895	1.16915	1.11828	1.16162	1.16593	1.12761	1.12539	1.04493
120	T	140	T	140	T	0		120	140	140	140	A	GluD1_compact_nonNeuro	ACA	THR	T	205.336	175.142	131.046	3	6	0	0	1.1409	0.811268	0.742268	0.851852	0.752813	0.773198	0.769424	0.730882	0.811268	0.742268	0.851852	0.752813	0.773198	0.769424	0.730882	1.2471	1.11828	1.17384	1.14547	1.1409	1.12539	1.05708
121	L	141	L	141	L	0		121	141	141	141	A	GluD1_compact_nonNeuro	CTG	LEU	L	202.537	173.488	133.749	4	5	0	0	1.1466	0.851472	0.801865	0.770207	0.880808	0.853735	0.806167	0.743266	0.851472	0.801865	0.770207	0.880808	0.853735	0.806167	0.743266	1.15692	1.16071	1.14776	1.13658	1.1466	1.12401	1.08027
122	A	142	A	142	A	142	A	122	142	142	142	A	GluD1_compact_nonNeuro	GCT	ALA	A	204.157	172.459	137.779	3	6	0	1	1.18696	0.676056	0.618557	0.716302	0.752243	0.789829	0.781858	0.834117	0.676056	0.618557	0.716302	0.752243	0.789829	0.781858	0.834117	1.12479	1.20879	1.16502	1.1507	1.18696	1.11539	1.10462
123	S	143	S	143	S	143	S	123	143	143	143	A	GluD1_compact_nonNeuro	TCG	SER	S	205.109	168.747	137.564	3	5	0	2	1.12761	0.772947	0.723906	0.557143	0.607031	0.660194	0.696145	0.776332	0.772947	0.723906	0.557143	0.607031	0.660194	0.696145	0.776332	1.33594	1.22449	1.12745	1.15688	1.12761	1.12037	1.09732
124	R	144	R	144	R	0		124	144	144	144	A	GluD1_compact_nonNeuro	AGA	ARG	R	208.254	170.09	142.639	2	6	0	0	1.12761	0.671429	0.912281	0.914141	0.933962	0.991213	1.01451	0.939748	0.671429	0.912281	0.914141	0.933962	0.991213	1.01451	0.939748	1.27232	1.16487	1.13082	1.17857	1.12761	1.16346	1.11814
125	P	145	P	145	P	0		125	145	145	145	A	GluD1_compact_nonNeuro	CCA	PRO	P	204.732	169.764	143.865	3	6	0	0	1.14478	1.16364	1.14186	1	0.82919	0.80719	0.780937	0.776316	1.16364	1.14186	1	0.82919	0.80719	0.780937	0.776316	1.28598	1.29447	1.19259	1.16875	1.14478	1.13333	1.1097
126	P	146	P	146	P	146	P	126	146	146	146	A	GluD1_compact_nonNeuro	CCC	PRO	P	204.296	173.567	145.187	3	6	1	0	1.14899	1.12604	1.19963	1.03846	0.994737	0.861341	0.78037	0.761152	1.12604	1.19963	1.03846	0.994737	0.861341	0.78037	0.761152	1.24816	1.20658	1.2197	1.12719	1.14899	1.13333	1.08075
127	V	147	V	147	V	147	V	127	147	147	147	A	GluD1_compact_nonNeuro	GTC	VAL	V	206.713	175.418	148.645	3	6	0	1	1.14636	0.99	0.997872	0.989305	1.02879	0.967778	0.955604	0.978097	0.99	0.997872	0.989305	1.02879	0.967778	0.955604	0.978097	1.23007	1.225	1.19481	1.1478	1.14636	1.13467	1.10551
128	R	148	R	148	R	148	R	128	148	148	148	A	GluD1_compact_nonNeuro	CGC	ARG	R	203.308	172.871	150.161	3	6	0	2	1.12648	1.11502	1.17293	1.07498	0.879346	0.859526	0.843033	0.912077	1.11502	1.17293	1.07498	0.879346	0.859526	0.843033	0.912077	1.15476	1.24688	1.22392	1.16987	1.12648	1.11968	1.08038
129	L	149	L	149	L	0		129	149	149	149	A	GluD1_compact_nonNeuro	CTC	LEU	L	208.803	174.147	153.28	3	6	0	0	1.11721	0.90411	0.95	0.807194	0.892929	0.871071	0.870417	0.90404	0.90411	0.95	0.807194	0.892929	0.871071	0.870417	0.90404	1.07397	1.24688	1.16162	1.15611	1.11721	1.09487	1.04275
130	N	150	N	150	N	150	N	130	150	150	150	A	GluD1_compact_nonNeuro	AAT	ASN	N	207.566	178.432	154.858	1	8	0	1	1.13832	0.857143	1.04078	0.840909	0.932927	0.952496	1.00821	0.984588	0.857143	1.04078	0.840909	0.932927	0.952496	1.00821	0.991044	1.14672	1.23148	1.18321	1.22276	1.13832	1.08047	1.05256
131	D	151	D	151	D	0		131	151	151	151	A	GluD1_compact_nonNeuro	GAT	ASP	D	203.506	176.049	155.512	1	8	0	0	1.10539	1.28378	1.11286	0.925	0.995455	0.871287	0.858056	0.926671	1.28378	1.11286	0.925	0.995455	0.871287	0.858056	0.926671	1.16243	1.07446	1.20141	1.16952	1.10539	1.07018	1.00625
132	V	152	V	152	V	0		132	152	152	152	A	GluD1_compact_nonNeuro	GTC	VAL	V	206.239	173.202	158.386	3	6	0	0	1.076	1.27632	1.28155	1.06087	0.986364	0.958274	0.950311	0.781361	1.27632	1.28155	1.06087	0.986364	0.958274	0.950311	0.781361	1.35616	1.06349	1.17062	1.16748	1.076	1.04005	1.01702
133	M	153	M	153	M	0		133	153	153	153	A	GluD1_compact_nonNeuro	ATG	MET	M	208.649	176.787	158.922	0	9	0	0	1.13119	1.29333	1.03301	0.814261	0.837121	0.898026	0.92816	0.874396	1.29333	1.03301	0.814261	0.837121	0.898026	0.92816	0.874396	1.16243	1.07446	1.13806	1.15288	1.13119	1.05208	1.00148
134	L	154	L	154	L	0		134	154	154	154	A	GluD1_compact_nonNeuro	CTC	LEU	L	204.07	178.918	160.27	3	6	0	0	1.01961	1.07456	0.970588	0.973404	0.887526	1.00106	0.956576	0.987346	1.07456	0.970588	0.973404	0.887526	1.00106	0.956576	0.987346	1.05946	1.22795	1.07647	1.08323	1.01961	0.973724	0.990966
135	R	155	R	155	R	155	R	135	155	155	155	A	GluD1_compact_nonNeuro	AGG	ARG	R	201.874	173.435	163.214	2	7	0	2	1.03448	0.904762	0.752315	0.722222	0.780723	0.984146	0.948222	0.906537	0.904762	0.752315	0.722222	0.780723	0.984146	0.948222	0.906537	1.07397	1.17857	1.06667	1.06341	1.03448	1.031	1.01225
136	L	156	L	156	L	0		136	156	156	156	A	GluD1_compact_nonNeuro	CTG	LEU	L	207.203	173.748	164.111	4	5	0	0	0.970475	1.08571	1.07565	1.01449	1.00415	0.780488	0.733624	0.729633	1.08571	1.07565	1.01449	1.00415	0.780488	0.733624	0.729633	1.10423	1.10269	1	1.00875	0.970475	0.981522	1.03985
137	V	157	V	157	V	0		137	157	157	157	A	GluD1_compact_nonNeuro	GTG	VAL	V	206.129	178.601	165.703	3	6	0	0	0.974638	0.927536	0.974702	1.01826	0.998466	1.03896	1.02134	0.907708	0.927536	0.974702	1.01826	0.998466	1.03896	1.02134	0.907708	1.09714	1.08333	1.08747	0.932421	0.974638	0.979526	0.983333
138	T	158	T	158	T	158	T	138	158	158	158	A	GluD1_compact_nonNeuro	ACG	THR	T	203.695	176.259	168.122	3	6	1	1	0.95042	1.19949	1.17293	0.910448	0.865392	0.878049	0.84478	0.854925	1.19949	1.17293	0.910448	0.865392	0.878049	0.84478	0.854925	1.07042	1.04	1.05277	0.945957	0.95042	0.990803	1.02644
139	E	159	E	159	E	0		139	159	159	159	A	GluD1_compact_nonNeuro	GAG	GLU	E	204.826	171.423	168.021	1	7	0	0	0.90084	0.941176	0.921986	0.905473	0.82811	0.793093	0.786026	0.738007	0.941176	0.921986	0.905473	0.82811	0.793093	0.786026	0.738007	1.08986	0.947522	0.890909	0.934893	0.90084	1.01338	0.983333
140	L	160	L	160	L	0		140	160	160	160	A	GluD1_compact_nonNeuro	CTG	LEU	L	209.208	172.052	169.679	4	5	0	0	0.920748	0.983437	0.965263	0.857143	0.784314	0.814378	0.800225	0.743197	0.983437	0.965263	0.857143	0.784314	0.814378	0.800225	0.743197	1.05915	0.965347	0.912853	0.925194	0.920748	0.957079	0.981618
141	R	161	R	161	R	161	R	141	161	161	161	A	GluD1_compact_nonNeuro	CGC	ARG	R	208.792	174.31	172.836	3	6	0	1	0.956161	0.973085	0.928571	0.933673	0.852395	0.771624	0.781028	0.898035	0.973085	0.928571	0.933673	0.852395	0.771624	0.781028	0.876543	0.805714	0.975	0.798746	0.865385	0.956161	0.924012	0.974453
142	W	162	W	162	W	0		142	162	162	162	A	GluD1_compact_nonNeuro	TGG	TRP	W	210.243	177.748	166.577	0	7	0	0	0.956161	0.87963	0.900344	0.783455	0.916667	0.861782	0.897661	0.872569	0.87963	0.900344	0.783455	0.916667	0.861782	0.897661	0.872569	0.846847	0.853333	0.837963	0.855438	0.956161	0.920097	0.974453
143	Q	163	Q	163	Q	0		143	163	163	163	A	GluD1_compact_nonNeuro	CAG	GLN	Q	211.771	182.828	171.7	1	7	0	0	0.939386	0.989583	0.925432	0.848485	0.814815	0.817085	0.795926	0.804776	0.989583	0.944712	0.900699	0.899835	0.821606	0.825787	0.87414	0.824561	0.792079	0.828704	0.860382	0.939386	0.912365	0.953371
144	K	164	K	164	K	0		144	164	164	164	A	GluD1_compact_nonNeuro	AAG	LYS	K	215.722	183.819	170.715	1	7	0	0	0.892342	0.806653	0.833805	0.854678	0.858537	0.838873	0.874248	0.825175	0.834152	0.882155	0.823529	0.812485	0.838568	0.830592	0.851852	0.726316	0.683761	0.834499	0.922027	0.892342	0.95	0.931328
145	F	165	F	165	F	0		145	165	165	165	A	GluD1_compact_nonNeuro	TTC	PHE	F	215.299	180.883	165.961	1	8	0	0	0.884002	0.76	0.774	0.746108	0.748943	0.83642	0.847791	0.841255	0.76	0.774	0.758078	0.773964	0.83027	0.859912	0.825685	0.805195	0.725714	0.860577	0.864401	0.884002	0.937238	0.909622
146	V	166	V	166	V	166	V	146	166	166	166	A	GluD1_compact_nonNeuro	GTC	VAL	V	219.983	181.267	163.711	3	6	1	1	0.860981	0.720721	0.73125	0.772059	0.780488	0.781387	0.794547	0.813178	0.720721	0.752187	0.745551	0.752814	0.777411	0.767166	0.727335	0.664286	0.744048	0.866595	0.879836	0.860981	0.890408	0.889753
147	M	167	M	167	M	167	M	147	167	167	167	A	GluD1_compact_nonNeuro	ATG	MET	M	217.529	180.394	160.034	0	9	0	1	0.873223	0.751468	0.684211	0.732581	0.71002	0.7315	0.766739	0.751415	0.751468	0.684211	0.715415	0.739605	0.780583	0.706294	0.767241	0.64903	0.742925	0.799107	0.870562	0.873223	0.90427	0.921325
148	F	168	F	168	F	0		148	168	168	168	A	GluD1_compact_nonNeuro	TTC	PHE	F	221.884	178.258	159.613	1	8	0	0	0.865023	0.58642	0.591065	0.648936	0.688995	0.83535	0.846313	0.835741	0.58642	0.591065	0.651079	0.773619	0.841773	0.86027	0.818727	0.657143	0.777778	0.799107	0.809244	0.865023	0.863816	0.910976
149	Y	169	Y	169	Y	169	Y	149	169	169	169	A	GluD1_compact_nonNeuro	TAC	TYR	Y	221.88	179.959	153.842	1	6	1	0	0.893226	0.690167	0.696599	0.724346	0.744012	0.724401	0.716999	0.747831	0.690167	0.718529	0.745833	0.64939	0.686179	0.713587	0.774921	0.656085	0.816667	0.818391	0.795211	0.893226	0.849508	0.880291
150	D	170	D	170	D	170	D	150	170	170	170	A	GluD1_compact_nonNeuro	GAC	ASP	D	223.077	176.226	150.602	1	8	0	1	0.865802	0.586151	0.571429	0.702341	0.745645	0.776812	0.791441	0.771119	0.586151	0.571429	0.702341	0.744589	0.796765	0.794053	0.78022	0.725309	0.761257	0.817352	0.799834	0.865802	0.853107	0.896224
151	S	171	S	171	S	171	S	151	171	171	171	A	GluD1_compact_nonNeuro	AGC	SER	S	225.07	178.168	147.751	1	8	1	0	0.803828	0.614865	0.642857	0.720322	0.758824	0.793803	0.883419	0.897222	0.614865	0.642857	0.729483	0.772455	0.880131	0.84313	0.811671	0.832911	0.774443	0.800895	0.819923	0.803828	0.867816	0.86303
152	E	172	E	172	E	172	E	152	172	172	172	A	GluD1_compact_nonNeuro	GAG	GLU	E	223.085	175.365	145.508	1	7	0	1	0.809917	0.698198	0.723906	0.743157	0.770053	0.791197	0.784416	0.874074	0.698198	0.723906	0.737772	0.761871	0.765242	0.832806	0.812125	0.793249	0.774443	0.769656	0.851459	0.809917	0.867816	0.884877
153	Y	173	Y	173	Y	0		153	173	173	173	A	GluD1_compact_nonNeuro	TAT	TYR	Y	217.481	177.973	149.075	1	6	0	0	0.813811	0.738095	0.80625	0.836257	0.821181	0.878367	0.887918	0.869353	0.738095	0.80625	0.836257	0.835443	0.817651	0.82337	0.820312	0.773026	0.774443	0.773032	0.815238	0.813811	0.852626	0.884877
154	D	174	D	174	D	0		154	174	174	174	A	GluD1_compact_nonNeuro	GAT	ASP	D	216.586	181.116	146.025	1	8	0	0	0.83125	1.12676	1.0101	0.921986	0.912121	0.875817	0.851504	0.845238	1.04069	0.928571	0.814815	0.838207	0.810224	0.826306	0.817451	0.775	0.796296	0.809843	0.765086	0.83125	0.825983	0.89299
155	I	175	I	175	I	175	I	155	175	175	175	A	GluD1_compact_nonNeuro	ATC	ILE	I	216.923	183.543	149.763	2	7	0	1	0.859903	0.96875	0.846298	0.823529	0.883436	0.937282	0.951779	0.881392	0.827465	0.734954	0.918367	0.885105	0.859903	0.887539	0.84497	0.881262	0.77524	0.790541	0.789474	0.859903	0.843853	0.887169
156	R	176	R	176	R	176	R	156	176	176	176	A	GluD1_compact_nonNeuro	CGT	ARG	R	213.101	183.96	145.758	3	6	0	2	0.829193	1.07597	1.05545	0.982014	0.935408	0.904377	0.873362	0.820167	0.976027	1.01111	0.892157	0.921661	0.850966	0.836599	0.854324	0.822511	0.77524	0.780172	0.802477	0.829193	0.860399	0.852422
157	G	177	G	177	G	177	G	157	177	177	177	A	GluD1_compact_nonNeuro	GGG	GLY	G	211.529	180.463	149.961	3	6	1	0	0.829193	1.00901	1.09091	1.08895	1.03037	0.976077	0.946071	0.899495	1.00901	1.07755	1.05714	0.942341	0.894737	0.895435	0.852635	1.02703	0.928571	0.813317	0.810962	0.829193	0.864943	0.835003
158	L	178	L	178	L	0		158	178	178	178	A	GluD1_compact_nonNeuro	CTT	LEU	L	212.527	180.928	153.335	3	6	0	0	0.839401	0.842105	0.942857	0.935791	0.992262	0.975369	0.903825	0.958923	0.842105	0.942857	0.971831	0.973214	0.884553	0.946197	0.920513	0.96	0.841424	0.808036	0.844611	0.839401	0.854701	0.828885
159	Q	179	Q	179	Q	0		159	179	179	179	A	GluD1_compact_nonNeuro	CAA	GLN	Q	210.676	185.906	151.098	1	7	0	0	0.84436	1.03467	0.903361	0.981997	0.920826	0.868293	0.868687	0.852657	1.01818	1.04554	0.950235	0.951754	0.918537	0.947551	0.955539	1.02105	0.903	0.819746	0.834615	0.84436	0.829787	0.837591
160	S	180	S	180	S	0		160	180	180	180	A	GluD1_compact_nonNeuro	AGC	SER	S	207.18	184.231	153.783	1	8	0	0	0.84436	0.757895	0.741509	0.826531	0.872727	0.932927	0.901473	0.901018	0.776	0.903883	0.966427	1.0068	0.979298	0.980151	1.00843	0.936293	0.884354	0.911685	0.849699	0.84436	0.823248	0.853333
161	F	181	F	181	F	0		161	181	181	181	A	GluD1_compact_nonNeuro	TTT	PHE	F	208.587	181.814	158.48	1	8	0	0	0.845293	0.850877	0.854369	0.806738	0.835706	0.913983	0.962963	1.0094	0.850877	0.854369	0.830432	0.878244	0.967707	0.964912	0.993735	0.833333	0.907216	0.858056	0.860061	0.845293	0.822468	0.847172
162	L	182	L	182	L	0		162	182	182	182	A	GluD1_compact_nonNeuro	CTG	LEU	L	211.304	185.863	157.297	4	5	0	0	0.845293	0.661972	0.857143	0.89011	0.897104	0.948802	0.901186	0.919633	0.858447	0.875421	0.90989	0.968835	0.882353	0.866097	0.875769	0.751174	0.926316	0.949827	0.910881	0.845293	0.822468	0.826597
163	D	183	D	183	D	0		163	183	183	183	A	GluD1_compact_nonNeuro	GAC	ASP	D	207.451	188.214	156.954	1	8	0	0	0.828825	0.818662	0.715909	0.782609	0.818182	0.811373	0.833103	0.873506	0.857143	0.825	0.929815	0.993976	0.977664	0.923538	0.936528	0.857143	0.93617	0.937037	0.888889	0.828825	0.840262	0.800714
164	Q	184	Q	184	Q	184	Q	164	184	184	184	A	GluD1_compact_nonNeuro	CAG	GLN	Q	203.939	186.205	160.745	1	7	0	1	0.829768	0.857143	0.919298	0.839262	0.798773	0.8006	0.807193	0.83037	0.878623	0.95	0.923077	0.98374	0.899059	0.924242	0.944444	0.857143	0.802083	0.94403	0.942638	0.829768	0.853107	0.835013
165	A	185	A	185	A	185	A	165	185	185	185	A	GluD1_compact_nonNeuro	GCC	ALA	A	208.189	185.428	162.426	3	6	1	1	0.887026	0.965174	1.01889	0.885645	0.952894	0.918332	0.883041	0.818749	0.965174	0.975532	0.919081	0.921386	0.873786	0.883117	0.877638	0.937198	0.916667	0.945959	0.9	0.887026	0.840262	0.834375
166	S	186	S	186	S	186	S	166	186	186	186	A	GluD1_compact_nonNeuro	TCG	SER	S	209.024	188.957	162.531	3	5	1	1	0.871545	0.949495	0.952381	0.901961	0.847183	0.820122	0.785217	0.748804	1.01343	0.914089	0.898765	0.900834	0.838137	0.857384	0.838991	0.894598	0.916667	0.912281	0.897119	0.871545	0.809141	0.840378
167	R	187	R	187	R	187	R	167	187	187	187	A	GluD1_compact_nonNeuro	CGG	ARG	R	204.711	190.448	161.2	4	5	1	2	0.909438	0.820588	0.745562	0.763359	0.84375	0.813571	0.861162	0.879802	0.937198	0.982979	0.911455	0.871486	0.896781	0.903188	0.966415	0.965174	0.929078	0.821053	0.898551	0.909438	0.877812	0.847619
168	L	188	L	188	L	0		168	188	188	188	A	GluD1_compact_nonNeuro	CTG	LEU	L	205.646	185.989	166.281	4	5	0	0	0.851625	0.839646	0.77594	0.804954	0.817361	0.839604	0.828841	0.867647	0.955224	0.833333	0.865021	0.958586	0.960282	0.946507	0.864366	0.95098	0.9319	0.866667	0.893004	0.851625	0.862411	0.842027
169	G	189	G	189	G	0		169	189	189	189	A	GluD1_compact_nonNeuro	GGC	GLY	G	208.38	189.31	168.064	3	6	0	0	0.894563	0.904429	0.822264	0.789474	0.803774	0.762567	0.782326	0.89826	0.931373	0.919298	0.88367	0.870679	0.894389	0.888189	0.914432	0.974359	0.934783	0.855567	0.840814	0.894563	0.903268	0.842027
170	L	190	L	190	L	190	L	170	190	190	190	A	GluD1_compact_nonNeuro	CTT	LEU	L	210.448	186.592	168.158	3	6	0	1	0.894563	0.857143	0.781787	0.875719	0.878931	0.773449	0.775906	0.814815	0.827465	0.905263	0.862529	0.904167	0.912458	0.824747	0.870015	0.93007	0.891705	0.885645	0.876768	0.894563	0.886325	0.876998
171	D	191	D	191	D	191	D	171	191	191	191	A	GluD1_compact_nonNeuro	GAC	ASP	D	214.583	188.176	169.154	1	8	1	1	0.881301	0.939335	0.919192	0.866667	0.846293	0.759332	0.817756	0.834897	0.857143	0.837971	0.860051	0.858386	0.842365	0.823529	0.821759	0.949495	0.891705	0.892157	0.820674	0.881301	0.892137	0.852915
172	V	192	V	192	V	192	V	172	192	192	192	A	GluD1_compact_nonNeuro	GTC	VAL	V	215.988	185.992	164.762	3	6	0	1	0.833114	0.888889	0.854934	0.875719	0.859938	0.846364	0.825983	0.791822	0.839646	0.846298	0.831801	0.766046	0.790244	0.759112	0.800543	0.945274	0.853598	0.892157	0.875502	0.833114	0.892137	0.907971
173	S	193	S	193	S	0		173	193	193	193	A	GluD1_compact_nonNeuro	TCT	SER	S	219.738	185.891	163.72	3	6	0	0	0.872786	0.923611	0.82744	0.848252	0.866667	0.877174	0.850074	0.774843	0.78125	0.833636	0.752238	0.711145	0.723797	0.74587	0.763364	0.904762	0.905263	0.826959	0.875502	0.872786	0.878398	0.907971
174	L	194	L	194	L	0		174	194	194	194	A	GluD1_compact_nonNeuro	TTA	LEU	L	219.595	185.51	159.542	2	5	0	0	0.864434	0.955734	0.771701	0.8	0.854757	0.86526	0.846812	0.843657	0.764384	0.798267	0.747263	0.701754	0.759711	0.720076	0.713402	0.87037	0.927835	0.885645	0.886179	0.864434	0.823498	0.913043
175	Q	195	Q	195	Q	0		175	195	195	195	A	GluD1_compact_nonNeuro	CAA	GLN	Q	224.108	183.007	160.337	1	7	0	0	0.871795	0.709877	0.755952	0.77337	0.837077	0.821789	0.81309	0.846908	0.631944	0.706865	0.743157	0.814141	0.823732	0.81117	0.793333	0.907336	0.91	0.861957	0.870259	0.871795	0.884576	0.926452
176	K	196	K	196	K	0		176	196	196	196	A	GluD1_compact_nonNeuro	AAG	LYS	K	225.728	182.1	154.324	1	7	0	0	0.861123	0.482051	0.685005	0.840376	0.835294	0.856683	0.849508	0.803398	0.691729	0.828479	0.866637	0.859375	0.798411	0.792171	0.738269	0.835556	0.803177	0.884058	0.880808	0.861123	0.893866	0.881877
177	V	197	V	197	V	197	V	177	197	197	197	A	GluD1_compact_nonNeuro	GTG	VAL	V	226.496	177.59	155.624	3	6	1	1	0.893527	0.822511	0.764706	0.841379	0.894665	0.821698	0.773069	0.788142	0.822511	0.764706	0.867756	0.815369	0.795432	0.720235	0.776527	0.895238	0.873786	0.897163	0.85753	0.893527	0.900587	0.856028
178	D	198	D	198	D	0		178	198	198	198	A	GluD1_compact_nonNeuro	GAC	ASP	D	229.812	178.88	153.232	1	8	0	0	0.897681	0.701477	0.70216	0.769737	0.797794	0.80139	0.82479	0.847172	0.701477	0.70216	0.78	0.800816	0.780702	0.822785	0.805926	0.697588	0.825397	0.897075	0.879518	0.897681	0.916312	0.880176
179	K	199	K	199	K	0		179	199	199	199	A	GluD1_compact_nonNeuro	AAG	LYS	K	230.667	175.964	149.119	1	7	0	0	0.906355	0.765247	0.803571	0.748966	0.776048	0.769378	0.798176	0.818511	0.765247	0.803571	0.748966	0.776048	0.769378	0.792171	0.838173	0.813853	0.883495	0.878515	0.878244	0.906355	0.884463	0.864734
180	N	200	N	200	N	200	N	180	200	200	200	A	GluD1_compact_nonNeuro	AAC	ASN	N	234.137	174.054	152.863	1	8	0	1	0.906355	0.881818	0.907359	0.859577	0.835249	0.856237	0.862134	0.82852	0.881818	0.907359	0.859577	0.835249	0.856237	0.862134	0.82554	0.8	0.825397	0.878515	0.908153	0.906355	0.884463	0.851932
181	I	201	I	201	I	201	I	181	201	201	201	A	GluD1_compact_nonNeuro	ATT	ILE	I	232.008	172.679	156.599	2	7	1	2	0.882692	0.954993	0.923077	0.950342	0.976641	0.926995	0.85436	0.818925	0.954993	0.923077	0.950342	0.976641	0.926995	0.85436	0.818925	0.818565	0.825397	0.815764	0.914258	0.882692	0.884463	0.887868
182	S	202	S	202	S	0		182	202	202	202	A	GluD1_compact_nonNeuro	AGC	SER	S	236.566	173.175	157.884	1	8	0	0	0.906355	0.91875	0.966771	0.865221	0.907937	0.937601	0.915699	0.887324	0.91875	0.966771	0.865221	0.907937	0.937601	0.915699	0.892019	0.816667	0.814815	0.900196	0.914258	0.906355	0.860441	0.887868
183	H	203	H	203	H	203	H	183	203	203	203	A	GluD1_compact_nonNeuro	CAC	HIS	H	237.429	176.323	155.205	1	8	1	0	0.899052	0.875	0.870093	0.810176	0.813445	0.855484	0.848214	0.852787	0.875	0.870093	0.810176	0.813445	0.846824	0.839032	0.866926	0.875	0.82866	0.889213	0.904853	0.899052	0.854817	0.871795
184	V	204	V	204	V	204	V	184	204	204	204	A	GluD1_compact_nonNeuro	GTA	VAL	V	232.846	177.522	158.546	3	6	0	2	0.871569	0.835443	0.854128	0.906404	0.877011	0.824446	0.861333	0.836719	0.835443	0.854128	0.949923	0.879328	0.834109	0.817308	0.799107	0.875	0.80446	0.889213	0.885413	0.871569	0.902768	0.90134
185	F	205	F	205	F	0		185	205	205	205	A	GluD1_compact_nonNeuro	TTC	PHE	F	233.407	174.769	162.101	1	8	0	0	0.845912	1.04701	0.862037	0.855263	0.91954	0.95348	0.953024	0.941915	1.04701	0.862037	0.855263	0.91954	0.95348	0.958606	0.9375	0.895118	0.894078	0.905593	0.867369	0.845912	0.89472	0.895
186	T	206	T	206	T	0		186	206	206	206	A	GluD1_compact_nonNeuro	ACC	THR	T	238.388	177.88	160.47	3	6	0	0	0.866919	0.803571	0.922018	0.848073	0.843931	0.861018	0.89789	0.932292	0.803571	0.922018	0.808824	0.843931	0.858779	0.883489	0.945982	0.803571	0.923611	0.848993	0.857399	0.866919	0.873267	0.90551
187	S	207	S	207	S	0		187	207	207	207	A	GluD1_compact_nonNeuro	AGC	SER	S	235.721	181.406	160.756	1	8	0	0	0.886874	0.895118	0.902965	0.829932	0.850313	0.809057	0.792814	0.785225	0.895118	0.865385	0.814318	0.783158	0.796195	0.763866	0.86618	0.895118	0.939252	0.865221	0.834286	0.886874	0.900844	0.883149
188	L	208	L	208	L	0		188	208	208	208	A	GluD1_compact_nonNeuro	CTC	LEU	L	233.52	179.666	163.816	3	6	0	0	0.849921	0.953317	0.897944	0.857809	0.789195	0.853614	0.840915	0.895933	0.983108	0.89902	0.841379	0.760465	0.828952	0.872449	0.896057	0.942308	0.941038	0.886865	0.814368	0.849921	0.884757	0.876679
189	F	209	F	209	F	0		189	209	209	209	A	GluD1_compact_nonNeuro	TTC	PHE	F	235.93	177.451	166.885	1	8	0	0	0.88261	0.784	0.917	0.947205	0.896205	0.938578	0.940171	0.925993	0.784	0.917	0.947205	0.896205	0.920228	0.942021	0.920918	1.10526	0.871698	0.865221	0.868129	0.88261	0.904578	0.876679
190	T	210	T	210	T	0		190	210	210	210	A	GluD1_compact_nonNeuro	ACC	THR	T	239.683	181.615	164.833	3	6	0	0	0.881588	0.944805	0.852564	0.829329	0.842391	0.860317	0.89891	0.908096	0.944805	0.852564	0.81781	0.823837	0.890171	0.887201	0.915816	1.04978	0.897087	0.840183	0.881034	0.881588	0.852888	0.879902
191	T	211	T	211	T	211	T	191	211	211	211	A	GluD1_compact_nonNeuro	ACG	THR	T	236.753	184.642	165.794	3	6	1	1	0.886256	0.885845	0.99	0.936061	0.860061	0.8867	0.845135	0.868889	0.914286	0.936094	0.816964	0.882591	0.858054	0.838689	0.869233	0.902256	0.996764	0.880383	0.868129	0.886256	0.849274	0.868324
192	M	212	M	212	M	212	M	192	212	212	212	A	GluD1_compact_nonNeuro	ATG	MET	M	234.355	181.338	168.489	0	9	0	2	0.854286	0.802365	0.803177	0.977124	0.895706	0.972	0.965517	0.926471	0.802365	0.803177	0.984915	0.909499	0.959448	0.926582	0.867879	0.914286	0.854369	0.878472	0.911306	0.854286	0.854843	0.879902
193	K	213	K	213	K	213	K	193	213	213	213	A	GluD1_compact_nonNeuro	AAG	LYS	K	235.603	185.266	171.378	1	7	0	1	0.862559	0.910959	0.892157	0.942029	0.887526	0.79803	0.824127	0.875822	0.910959	0.892157	0.861905	0.803571	0.782609	0.845307	0.849564	0.914286	0.819082	0.86385	0.901229	0.862559	0.864957	0.867332
194	T	214	T	214	T	0		194	214	214	214	A	GluD1_compact_nonNeuro	ACA	THR	T	234.369	182.506	175.891	3	6	0	0	0.875	0.883459	0.919786	0.840376	0.779441	0.745098	0.8171	0.81079	0.883459	0.919786	0.840376	0.779441	0.745098	0.8171	0.842757	0.853333	0.9	0.968421	0.906593	0.875	0.87149	0.861748
195	E	215	E	215	E	215	E	195	215	215	215	A	GluD1_compact_nonNeuro	GAG	GLU	E	231.644	186.248	174.8	1	7	0	1	0.886731	0.927632	0.758824	0.770213	0.791499	0.738075	0.792208	0.809605	0.927632	0.758824	0.759441	0.736531	0.742547	0.771392	0.799929	0.819427	0.9	0.92	0.868301	0.886731	0.876596	0.876679
196	E	216	E	216	E	216	E	196	216	216	216	A	GluD1_compact_nonNeuro	GAG	GLU	E	231.041	184.695	170.91	1	7	1	0	0.881434	0.819427	0.902098	0.908951	0.9133	0.973266	0.91381	0.842176	0.819427	0.884235	0.89375	0.949832	0.866345	0.761087	0.804435	0.903846	0.866667	0.927536	0.904762	0.881434	0.88412	0.882353
197	L	217	L	217	L	0		197	217	217	217	A	GluD1_compact_nonNeuro	CTG	LEU	L	231.67	179.023	172.578	4	5	0	0	0.875694	0.989583	0.955005	0.907323	0.858788	0.873953	0.848794	0.838309	0.989583	0.955005	0.907323	0.858788	0.873953	0.848794	0.861328	0.923833	0.936375	0.871795	0.877111	0.875694	0.88412	0.893476
198	N	218	N	218	N	0		198	218	218	218	A	GluD1_compact_nonNeuro	AAT	ASN	N	228.956	180.9	175.787	1	8	0	0	0.884321	0.715373	0.86	0.797101	0.829475	0.823126	0.816838	0.783573	0.715373	0.86	0.797101	0.829475	0.823126	0.816838	0.754882	0.84251	0.928571	0.878158	0.893454	0.884321	0.892754	0.90675
199	R	219	R	219	R	219	R	199	219	219	219	A	GluD1_compact_nonNeuro	CGC	ARG	R	226.791	184.669	171.969	3	6	1	1	0.917079	0.814286	0.930736	0.853199	0.882692	0.90067	0.900741	0.851512	0.84251	0.822857	0.880779	0.89441	0.890418	0.852564	0.836193	0.904762	0.947522	0.884615	0.893454	0.917079	0.896652	0.90675
200	Y	220	Y	220	Y	220	Y	200	220	220	220	A	GluD1_compact_nonNeuro	TAC	TYR	Y	227.298	178.625	168.048	1	6	1	1	0.902156	0.963211	0.907216	0.829883	0.837121	0.8867	0.89083	0.895	0.963211	0.907216	0.829883	0.868256	0.915197	0.905848	0.888526	0.904762	0.870813	0.904569	0.893454	0.902156	0.911114	0.920838
201	R	221	R	221	R	221	R	201	221	221	221	A	GluD1_compact_nonNeuro	CGG	ARG	R	227.495	176.631	174.14	4	5	0	2	0.911223	1.05435	1	0.810219	0.783742	0.829268	0.792152	0.788192	1.05435	1	0.810219	0.783742	0.829268	0.792152	0.788192	0.900256	0.853634	0.904569	0.893454	0.911223	0.94978	0.918005
202	D	222	D	222	D	0		202	222	222	222	A	GluD1_compact_nonNeuro	GAC	ASP	D	223.073	179.465	173.73	1	8	0	0	0.918266	0.973244	0.916667	0.822193	0.795092	0.74532	0.746261	0.724984	0.973244	0.916667	0.822193	0.795092	0.74532	0.746261	0.734742	0.900929	0.862715	0.908642	0.894952	0.918266	0.912664	0.929215
203	T	223	T	223	T	223	T	203	223	223	223	A	GluD1_compact_nonNeuro	ACG	THR	T	222.654	179.341	168.881	3	6	1	1	0.927495	0.870255	0.833819	0.785003	0.815868	0.769218	0.809331	0.799837	0.870255	0.833819	0.785003	0.815868	0.814281	0.812491	0.835191	0.875188	0.86087	0.887052	0.914046	0.927495	0.931639	0.936073
204	L	224	L	224	L	224	L	204	224	224	224	A	GluD1_compact_nonNeuro	CTT	LEU	L	223.328	174.375	169.288	3	6	0	2	0.918266	0.885093	0.825315	0.909091	0.891169	0.882531	0.86646	0.856947	0.885093	0.825315	0.909091	0.891169	0.882531	0.86646	0.856947	0.914375	0.923077	0.862915	0.932327	0.918266	0.933333	0.979303
205	R	225	R	225	R	225	R	205	225	225	225	A	GluD1_compact_nonNeuro	CGC	ARG	R	220.287	175.322	173.369	3	6	1	2	0.937931	0.907484	0.810658	0.764887	0.77942	0.820513	0.837657	0.817204	0.907484	0.810658	0.764887	0.77942	0.820513	0.837657	0.817204	0.95098	0.893617	0.888966	0.919831	0.937931	0.946314	0.925926
206	R	226	R	226	R	226	R	206	226	226	226	A	GluD1_compact_nonNeuro	CGC	ARG	R	215.759	176.86	169.024	3	6	1	2	0.938494	0.779487	0.82702	0.808244	0.852395	0.794139	0.783906	0.83781	0.779487	0.82702	0.808244	0.852395	0.794139	0.783906	0.853159	1	0.913043	0.87619	0.90972	0.938494	0.946314	0.932836
207	A	227	A	227	A	227	A	207	227	227	227	A	GluD1_compact_nonNeuro	GCC	ALA	A	219.01	174.356	164.241	3	6	2	1	0.959514	0.834152	0.786982	0.752055	0.753323	0.769886	0.785321	0.785734	0.834152	0.786982	0.752055	0.753323	0.769886	0.785321	0.785734	0.882943	0.918406	0.941476	0.898277	0.959514	0.966016	0.936937
208	I	228	I	228	I	0		208	228	228	228	A	GluD1_compact_nonNeuro	ATC	ILE	I	216.975	176.007	161.065	2	7	0	0	0.9485	0.743243	0.639423	0.589198	0.697274	0.72439	0.75046	0.787879	0.743243	0.639423	0.589198	0.697274	0.72439	0.75046	0.787879	0.9093	0.993886	0.934343	0.902379	0.9485	0.932018	0.947464
209	L	229	L	229	L	0		209	229	229	229	A	GluD1_compact_nonNeuro	CTG	LEU	L	220.419	173.804	158.569	4	5	0	0	0.956784	0.6875	0.591111	0.707246	0.699465	0.752352	0.761116	0.783539	0.6875	0.591111	0.707246	0.699465	0.752352	0.761116	0.783539	0.917112	0.919355	0.934343	0.95625	0.956784	0.947368	0.947464
210	L	230	L	230	L	0		210	230	230	230	A	GluD1_compact_nonNeuro	CTG	LEU	L	218.926	174.682	153.878	4	5	0	0	0.917903	0.544928	0.580357	0.59516	0.708943	0.635703	0.665217	0.659926	0.544928	0.580357	0.59516	0.708943	0.635703	0.665217	0.659926	0.868657	0.953405	0.973684	0.955647	0.917903	0.939527	0.954615
211	L	231	L	231	L	0		211	231	231	231	A	GluD1_compact_nonNeuro	CTC	LEU	L	223.188	172.039	154.07	3	6	0	0	0.911223	0.95098	0.698925	0.664234	0.658537	0.726287	0.780258	0.791058	0.95098	0.698925	0.664234	0.658537	0.726287	0.780258	0.791058	0.827292	0.990074	1.00741	0.967593	0.911223	0.938056	0.948384
212	S	232	S	232	S	0		212	232	232	232	A	GluD1_compact_nonNeuro	AGC	SER	S	224.55	168.596	152.079	1	8	0	0	0.9555	0.850746	0.947522	0.957489	0.854902	0.793171	0.771748	0.788046	0.850746	0.947522	0.957489	0.854902	0.793171	0.771748	0.788046	0.843478	0.890909	0.96976	1.00481	0.9555	0.938056	0.930245
213	P	233	P	233	P	0		213	233	233	233	A	GluD1_compact_nonNeuro	CCA	PRO	P	224.04	165.119	152.445	3	6	0	0	0.9555	0.976027	0.767857	0.741641	0.656627	0.761905	0.766917	0.835491	0.976027	0.767857	0.741641	0.656627	0.761905	0.766917	0.835491	1.4058	0.923611	0.984127	0.988323	0.9555	0.931452	0.909562
214	Q	234	Q	234	Q	0		214	234	234	234	A	GluD1_compact_nonNeuro	CAG	GLN	Q	228.639	165.172	151.473	1	7	0	0	0.965152	0.904762	1.00515	0.866667	0.85098	0.871759	0.853498	0.866929	0.904762	1.00515	0.866667	0.85098	0.871759	0.853498	0.866929	1.38571	0.95	1.03333	0.949007	0.965152	0.9625	0.895522
215	G	235	G	235	G	235	G	215	235	235	235	A	GluD1_compact_nonNeuro	GGA	GLY	G	227.954	168.65	155.003	3	5	0	1	0.984848	1.09234	1.00693	0.992806	1.01249	0.980769	0.875	0.83006	1.09234	1.00693	0.992806	1.01249	0.980769	0.875	0.83006	1.34722	1.16667	0.930728	0.966307	0.984848	0.919142	0.887237
216	A	236	A	236	A	0		216	236	236	236	A	GluD1_compact_nonNeuro	GCC	ALA	A	225.57	168.528	157.389	3	6	0	0	1.00618	1.34722	1.064	1.03679	1.02282	0.867624	0.851989	0.823537	1.34722	1.064	1.03679	1.02282	0.867624	0.851989	0.823537	1.10857	1.17857	0.935202	0.998306	1.00618	0.919142	0.879081
217	H	237	H	237	H	237	H	217	237	237	237	A	GluD1_compact_nonNeuro	CAC	HIS	H	227.277	163.935	158.957	1	8	0	1	0.922376	1.12355	1.07755	0.988248	1.02747	0.947917	0.87807	0.917641	1.12355	1.07755	0.988248	1.02747	0.947917	0.87807	0.917641	1.10526	1.18519	0.957557	0.96087	0.922376	0.927571	0.906584
218	S	238	S	238	S	0		218	238	238	238	A	GluD1_compact_nonNeuro	TCC	SER	S	230.556	166.634	159.085	3	6	0	0	0.922376	1.02007	1.03846	0.988824	0.993577	0.916442	0.926443	0.941023	1.02007	1.03846	0.988824	0.993577	0.916442	0.926443	0.941023	1.13514	1.03762	1.10484	0.968944	0.922376	0.942351	0.875
219	F	239	F	239	F	0		219	239	239	239	A	GluD1_compact_nonNeuro	TTC	PHE	F	227.982	171.776	160.38	1	8	0	0	0.934356	0.983108	1.07475	1.04384	0.918964	0.911464	0.882718	0.896303	0.983108	1.07475	1.04384	0.918964	0.911464	0.882718	0.896303	1.15315	1.03762	1.11297	0.970018	0.934356	0.906667	0.875
220	I	240	I	240	I	240	I	220	240	240	240	A	GluD1_compact_nonNeuro	ATC	ILE	I	226.601	167.67	163.137	2	7	0	1	0.884553	1.04054	1.10269	1.03704	0.942341	0.942029	0.93921	0.890182	1.04054	1.10269	1.03704	0.942341	0.942029	0.93921	0.890182	1.03784	1.06121	1.10484	1.0061	0.884553	0.906667	0.883149
221	N	241	N	241	N	241	N	221	241	241	241	A	GluD1_compact_nonNeuro	AAC	ASN	N	230.43	165.454	163.294	1	8	1	3	0.884553	0.916175	0.980198	0.96875	0.982143	1.03239	1.0701	1.07405	0.916175	0.980198	0.96875	0.982143	1.03239	1.0701	1.07405	1.00593	1.07182	1.08306	1	0.884553	0.888889	0.912779
222	E	242	E	242	E	242	E	222	242	242	242	A	GluD1_compact_nonNeuro	GAG	GLU	E	233.426	169.759	162.301	1	7	0	1	0.876006	0.904429	1.00571	1.04224	0.95104	0.958399	0.980811	0.992254	0.904429	1.00571	1.04224	0.95104	0.958399	0.980811	0.992254	1.00779	1.09091	0.978723	0.982143	0.876006	0.841202	0.84463
223	A	243	A	243	A	0		223	243	243	243	A	GluD1_compact_nonNeuro	GCC	ALA	A	229.948	170.83	166.292	3	6	0	0	0.909699	1.04865	0.9825	0.973404	1.01334	1.02632	0.996753	0.986638	1.04865	0.9825	0.973404	1.01334	1.02632	0.996753	0.986638	1.01952	1.064	0.978723	0.961765	0.909699	0.82861	0.84463
224	V	244	V	244	V	244	V	224	244	244	244	A	GluD1_compact_nonNeuro	GTG	VAL	V	230.592	167.777	168.716	3	6	0	1	0.905325	1.07778	0.9975	1.09124	1.03057	1.04876	0.973876	0.930834	1.07778	0.9975	1.09124	1.03057	1.04876	0.973876	0.930834	1.01952	1.04554	0.965035	0.961765	0.905325	0.842553	0.869565
225	E	245	E	245	E	245	E	225	245	245	245	A	GluD1_compact_nonNeuro	GAG	GLU	E	235.065	169.43	167.391	1	7	1	0	0.893407	0.99269	0.994658	1.013	0.996337	1.06786	1.03419	1.00812	0.99269	0.994658	1.013	0.996337	1.06786	1.03419	1.00812	1.04784	0.914851	0.95979	0.961765	0.893407	0.864407	0.821256
226	T	246	T	246	T	0		226	246	246	246	A	GluD1_compact_nonNeuro	ACC	THR	T	233.932	172.393	171.479	3	6	0	0	0.909704	1.1831	1.06939	1.10401	0.993976	0.974795	0.896996	0.91827	1.1831	1.06939	1.10401	0.993976	0.974795	0.896996	0.91827	1	0.897087	0.929293	0.887783	0.909704	0.860759	0.810018
227	N	247	N	247	N	247	N	227	247	247	247	A	GluD1_compact_nonNeuro	AAC	ASN	N	231.286	169.794	174.849	1	8	0	1	0.84507	1.23737	1.01196	0.817778	0.86166	0.891089	0.866953	0.847159	1.23737	1.01196	0.817778	0.86166	0.891089	0.866953	0.847159	0.8	0.897087	0.916563	0.88664	0.84507	0.876563	0.799418
228	L	248	L	248	L	0		228	248	248	248	A	GluD1_compact_nonNeuro	CTG	LEU	L	228.817	172.878	172.171	4	5	0	0	0.84507	1.26679	1.06944	0.923358	0.904959	0.897038	0.87931	0.776879	1.26679	1.06944	0.923358	0.904959	0.897038	0.87931	0.776879	0.664384	0.841424	0.813131	0.843931	0.84507	0.846473	0.864019
229	A	249	A	249	A	0		229	249	249	249	A	GluD1_compact_nonNeuro	GCT	ALA	A	226.206	169.232	173.67	3	6	0	0	0.863372	1.20775	1.08838	0.931944	0.856579	0.846049	0.825499	0.83313	1.20775	1.08838	0.931944	0.856579	0.846049	0.825499	0.83313	0.646667	0.772277	0.801993	0.867374	0.863372	0.84022	0.860911
230	S	250	S	250	S	0		230	250	250	250	A	GluD1_compact_nonNeuro	TCC	SER	S	224.495	166.638	176.04	3	6	0	0	0.844237	0.676056	0.916667	0.921759	0.915261	0.93854	0.920228	0.889894	0.676056	0.916667	0.921759	0.915261	0.93854	0.920228	0.889894	0.416667	0.642157	0.803135	0.775456	0.844237	0.843707	0.860911
231	K	251	K	251	K	0		231	251	251	251	A	GluD1_compact_nonNeuro	AAG	LYS	K	220.407	165.141	175.99	1	7	0	0	0.811819	0.783333	0.809949	0.851064	0.826531	0.961098	0.966555	0.950294	0.783333	0.809949	0.851064	0.826531	0.961098	0.966555	0.950294	0.64	0.513725	0.798746	0.766593	0.811819	0.847222	0.857826
232	D	252	D	252	D	252	D	232	252	252	252	A	GluD1_compact_nonNeuro	GAC	ASP	D	220.085	171.055	176.143	1	8	1	0	0.808078	0.751468	0.924	0.906703	0.91506	0.875048	0.889868	0.905852	0.751468	0.924	0.906703	0.91506	0.875048	0.889868	0.905852	0.623377	0.314904	0.631944	0.800816	0.808078	0.846473	0.85172
233	S	253	S	253	S	0		233	253	253	253	A	GluD1_compact_nonNeuro	AGC	SER	S	220.5	171.093	171.733	1	8	0	0	0.791472	0.855856	0.831086	0.866667	0.877617	0.887759	0.893741	0.88408	0.855856	0.831086	0.866667	0.877617	0.887759	0.893741	0.88408	0	0.419872	0.540887	0.751724	0.791472	0.824262	0.85172
234	H	254	H	254	H	0		234	254	254	254	A	GluD1_compact_nonNeuro	CAC	HIS	H	216.57	170.765	167.888	1	8	0	0	0.784144	0.657534	0.865889	0.837529	0.862727	0.879299	0.881396	0.827586	0.657534	0.865889	0.837529	0.862727	0.879299	0.881396	0.827586	0	0.619048	0.622449	0.684183	0.784144	0.824262	0.830427
235	W	255	W	255	W	0		235	255	255	255	A	GluD1_compact_nonNeuro	TGG	TRP	W	220.618	169.843	166.626	0	7	0	0	0.795188	0.864865	0.862745	0.865848	0.797605	0.858934	0.882856	0.886427	0.864865	0.862745	0.865848	0.797605	0.858934	0.882856	0.886427	0	0.3125	0.553288	0.630058	0.795188	0.796162	0.857143
236	V	256	V	256	V	0		236	256	256	256	A	GluD1_compact_nonNeuro	GTC	VAL	V	215.737	171.761	162.378	3	6	0	0	0.766981	0.436937	0.665	0.651408	0.661677	0.705128	0.786004	0.810448	0.436937	0.665	0.651408	0.661677	0.705128	0.786004	0.810448	0.391667	0.303738	0.622449	0.633721	0.766981	0.789609	0.835714
237	F	257	F	257	F	0		237	257	257	257	A	GluD1_compact_nonNeuro	TTT	PHE	F	217.554	169.515	157.56	1	8	0	0	0.697256	0.478261	0.546196	0.524436	0.411801	0.635485	0.752435	0.696594	0.478261	0.546196	0.524436	0.411801	0.635485	0.752435	0.696594	0.296875	0.477064	0.618243	0.556833	0.697256	0.778469	0.83274
238	V	258	V	258	V	258	V	238	258	258	258	A	GluD1_compact_nonNeuro	GTG	VAL	V	214.05	169.691	155.559	3	6	1	0	0.638498	0.466667	0.722826	0.697761	0.686335	0.663415	0.711111	0.747232	0.466667	0.722826	0.697761	0.686335	0.663415	0.711111	0.747232	0.395833	0.51114	0.540887	0.636628	0.638498	0.781713	0.806271
239	N	259	N	259	N	0		239	259	259	259	A	GluD1_compact_nonNeuro	AAT	ASN	N	216.064	167.037	152.138	1	8	0	0	0.638498	0.518919	0.6875	0.681481	0.68323	0.68593	0.682222	0.797683	0.518919	0.6875	0.681481	0.68323	0.68593	0.682222	0.797683	0.59375	0.51114	0.529923	0.636628	0.638498	0.737794	0.790274
240	E	260	E	260	E	0		240	260	260	260	A	GluD1_compact_nonNeuro	GAG	GLU	E	212.599	165.088	149.708	1	7	0	0	0.638498	0.648649	0.770588	0.759124	0.662577	0.665842	0.663755	0.774098	0.648649	0.770588	0.759124	0.662577	0.665842	0.663755	0.774098	0.608974	0.601852	0.533528	0.545681	0.638498	0.697501	0.795918
241	E	261	E	261	E	261	E	241	261	261	261	A	GluD1_compact_nonNeuro	GAA	GLU	E	218.597	163.766	148.113	1	7	0	1	0.703145	0.650685	0.52	0.64539	0.800741	0.687923	0.722872	0.801235	0.650685	0.52	0.64539	0.800741	0.687923	0.722872	0.801235	0.615385	0.619048	0.533528	0.536327	0.703145	0.688782	0.774194
242	I	262	I	262	I	262	I	242	262	262	262	A	GluD1_compact_nonNeuro	ATC	ILE	I	218.497	160.903	152.449	2	7	1	0	0.699828	0.96	0.756133	0.745694	0.582011	0.585954	0.646186	0.6125	0.96	0.756133	0.745694	0.582011	0.585954	0.646186	0.6125	0.607595	0.619048	0.532819	0.55619	0.699828	0.639583	0.767263
243	S	263	S	263	S	0		243	263	263	263	A	GluD1_compact_nonNeuro	AGT	SER	S	219.365	157.216	153.002	1	8	0	0	0.638498	0.657534	0.777614	0.72104	0.773964	0.790376	0.723177	0.719758	0.657534	0.777614	0.72104	0.773964	0.790376	0.723177	0.719758	0.631579	0.640777	0.621622	0.625714	0.638498	0.693917	0.733696
244	D	264	D	264	D	264	D	244	264	264	264	A	GluD1_compact_nonNeuro	GAC	ASP	D	217.074	155.398	155.996	1	8	0	1	0.635514	0.561776	0.731573	0.765366	0.862745	0.798246	0.818121	0.785294	0.561776	0.731573	0.765366	0.862745	0.798246	0.818121	0.785294	0.738462	0.640777	0.630137	0.632948	0.635514	0.693917	0.731047
245	P	265	P	265	P	265	P	245	265	265	265	A	GluD1_compact_nonNeuro	CCG	PRO	P	221.505	154.512	156.368	3	6	1	1	0.635514	0.524324	0.658416	0.833547	0.789684	0.711628	0.710005	0.789669	0.524324	0.658416	0.833547	0.789684	0.711628	0.710005	0.789669	0.768	0.640777	0.709877	0.707364	0.635514	0.702738	0.645161
246	E	266	E	266	E	0		246	266	266	266	A	GluD1_compact_nonNeuro	GAG	GLU	E	222.382	158.565	154.529	1	7	0	0	0.635514	0.524324	0.74116	0.739261	0.905882	0.907656	0.925256	0.83871	0.524324	0.74116	0.739261	0.905882	0.907656	0.925256	0.83871	0.786486	0.754286	0.723787	0.703276	0.635514	0.69457	0.687474
247	I	267	I	267	I	0		247	267	267	267	A	GluD1_compact_nonNeuro	ATC	ILE	I	218.953	159.265	158.586	2	7	0	0	0.693396	0.671233	0.829208	0.858447	0.784176	0.716511	0.775	0.807384	0.671233	0.829208	0.858447	0.784176	0.716511	0.775	0.807384	0.653333	0.732316	0.718726	0.698565	0.693396	0.691664	0.721423
248	L	268	L	268	L	0		248	268	268	268	A	GluD1_compact_nonNeuro	CTG	LEU	L	221.155	155.881	161.019	4	5	0	0	0.751975	0.644737	0.775463	0.684982	0.724898	0.887537	0.871148	0.891697	0.644737	0.775463	0.684982	0.724898	0.887537	0.871148	0.891697	0.859649	0.814951	0.713735	0.709091	0.751975	0.636929	0.692455
249	D	269	D	269	D	0		249	269	269	269	A	GluD1_compact_nonNeuro	GAT	ASP	D	225.296	158.049	159.864	1	8	0	0	0.755556	0.859649	0.901923	0.794872	0.817143	0.876045	0.908289	0.895393	0.859649	0.901923	0.794872	0.817143	0.876045	0.908289	0.895393	0.794595	0.76	0.770833	0.709091	0.755556	0.641667	0.685569
250	L	270	L	270	L	0		250	270	270	270	A	GluD1_compact_nonNeuro	CTG	LEU	L	222.701	162.407	160.265	4	5	0	0	0.697436	0.98	0.966346	0.825078	0.884393	0.92134	0.884607	0.874396	0.98	0.966346	0.825078	0.884393	0.92134	0.884607	0.874396	0.816667	0.886667	0.78169	0.771956	0.697436	0.727941	0.676692
251	V	271	V	271	V	0		251	271	271	271	A	GluD1_compact_nonNeuro	GTC	VAL	V	221.467	160.231	164.432	3	6	0	0	0.699203	0.871111	1.1068	0.945205	0.978112	0.877081	0.878661	0.856465	0.871111	1.1068	0.945205	0.978112	0.877081	0.878661	0.856465	0.910798	0.877888	0.791489	0.833333	0.699203	0.73411	0.702128
252	H	272	H	272	H	0		252	272	272	272	A	GluD1_compact_nonNeuro	CAT	HIS	H	225.388	157.793	164.511	1	8	0	0	0.73744	0.88	0.882353	0.922619	0.998073	0.980362	0.942544	0.9847	0.88	0.882353	0.922619	0.998073	0.980362	0.942544	0.9847	0.920188	0.767677	0.807194	0.838323	0.73744	0.73484	0.729483
253	S	273	S	273	S	0		253	273	273	273	A	GluD1_compact_nonNeuro	AGT	SER	S	226.41	163.21	164.296	1	8	0	0	0.744565	1.01316	1.08283	1.06594	1.00415	1.06887	1.0248	0.922006	1.01316	1.08283	1.06594	1.00415	1.06887	1.0248	0.922006	0.894977	0.806061	0.892086	0.767361	0.744565	0.727401	0.766548
254	A	274	A	274	A	274	A	254	274	274	274	A	GluD1_compact_nonNeuro	GCC	ALA	A	224.15	164.059	167.218	3	6	1	1	0.7875	1.03704	1.0508	1.05277	1.09502	1.05894	0.983974	0.94632	1.03704	1.0508	1.05277	1.09502	1.05894	0.983974	0.94632	0.794595	0.820408	0.898551	0.715799	0.7875	0.751659	0.767143
255	L	275	L	275	L	275	L	255	275	275	275	A	GluD1_compact_nonNeuro	CTT	LEU	L	224.8	165.027	171.004	3	6	0	1	0.772059	1.05556	1.13703	1.01811	1.00756	0.99747	0.941538	0.897806	1.05556	1.13703	1.01811	1.00756	0.99747	0.941538	0.897806	0.816667	0.930556	0.748792	0.822984	0.772059	0.779747	0.78386
256	G	276	G	276	G	0		256	276	276	276	A	GluD1_compact_nonNeuro	GGA	GLY	G	220.218	165.344	170.526	3	5	0	0	0.80117	0.927632	0.849673	0.938749	0.908333	0.858252	0.898361	0.892512	0.927632	0.849673	0.938749	0.908333	0.858252	0.898361	0.892512	0.805479	0.904762	0.748792	0.833021	0.80117	0.814684	0.809353
257	R	277	R	277	R	0		257	277	277	277	A	GluD1_compact_nonNeuro	AGG	ARG	R	215.351	166.611	171.317	2	7	0	0	0.80117	1.21053	0.633663	0.849322	0.887526	0.903333	0.866134	0.908513	1.21053	0.633663	0.849322	0.887526	0.903333	0.866134	0.908513	0.907407	0.914089	0.818978	0.7909	0.80117	0.815456	0.822857
258	M	278	M	278	M	0		258	278	278	278	A	GluD1_compact_nonNeuro	ATG	MET	M	216.88	166.035	165.49	0	9	0	0	0.845201	0.976027	0.873333	0.760534	0.817308	0.860651	0.873261	0.838755	0.976027	0.873333	0.760534	0.817308	0.860651	0.873261	0.838755	0.910798	0.76	0.825	0.781313	0.845201	0.827812	0.822857
259	T	279	T	279	T	279	T	259	279	279	279	A	GluD1_compact_nonNeuro	ACC	THR	T	213.82	167.695	162.851	3	6	1	1	0.846154	0.334459	0.49875	0.740544	0.797101	0.844221	0.838816	0.808989	0.334459	0.49875	0.740544	0.797101	0.844221	0.838816	0.808989	0.92381	0.738889	0.808696	0.822984	0.846154	0.830508	0.817021
260	V	280	V	280	V	0		260	280	280	280	A	GluD1_compact_nonNeuro	GTG	VAL	V	213.795	164.885	159.576	3	6	0	0	0.833929	0.764479	0.7507	0.747402	0.827273	0.869841	0.883191	0.923077	0.764479	0.7507	0.747402	0.827273	0.869841	0.883191	0.923077	0.808333	0.814286	0.786232	0.855852	0.833929	0.886076	0.840659
261	V	281	V	281	V	0		261	281	281	281	A	GluD1_compact_nonNeuro	GTC	VAL	V	210.933	166.749	156.899	3	6	0	0	0.876006	0.671233	0.666667	0.676471	0.561224	0.65625	0.773605	0.770717	0.671233	0.666667	0.676471	0.561224	0.65625	0.773605	0.770717	0.673611	0.83125	0.811784	0.841837	0.876006	0.886076	0.842995
262	R	282	R	282	R	282	R	262	282	282	282	A	GluD1_compact_nonNeuro	CGG	ARG	R	211.152	161.392	154.769	4	5	0	1	0.898026	0.328767	0.549237	0.674447	0.685599	0.725118	0.818912	0.814059	0.328767	0.549237	0.674447	0.685599	0.725118	0.818912	0.814059	0.767123	0.850515	0.837525	0.843028	0.898026	0.827004	0.830394
263	Q	283	Q	283	Q	0		263	283	283	283	A	GluD1_compact_nonNeuro	CAA	GLN	Q	208.331	162.722	149.719	1	7	0	0	0.89373	0.76	0.766337	0.778261	0.655488	0.720938	0.721429	0.666667	0.76	0.766337	0.778261	0.655488	0.720938	0.721429	0.666667	0.777778	0.740741	0.838906	0.843487	0.89373	0.866385	0.868106
264	I	284	I	284	I	0		264	284	284	284	A	GluD1_compact_nonNeuro	ATC	ILE	I	205.852	159.557	150.8	2	7	0	0	0.837028	0.641892	0.789796	0.8	0.795092	0.727273	0.702542	0.729396	0.641892	0.789796	0.8	0.795092	0.727273	0.702542	0.729396	0.791837	0.782353	0.840306	0.863905	0.837028	0.869198	0.842473
265	F	285	F	285	F	285	F	265	285	285	285	A	GluD1_compact_nonNeuro	TTT	PHE	F	209.352	155.763	151.579	1	8	1	0	0.866667	0.939335	0.82702	0.610484	0.655689	0.654589	0.689148	0.691396	0.939335	0.82702	0.610484	0.655689	0.654589	0.689148	0.691396	0.769841	0.823529	0.871429	0.88664	0.866667	0.872881	0.828755
266	P	286	P	286	P	286	P	266	286	286	286	A	GluD1_compact_nonNeuro	CCG	PRO	P	207.543	153.734	147.862	3	6	1	1	0.858491	0.907407	0.746352	0.739394	0.669753	0.721538	0.793886	0.766225	0.907407	0.746352	0.739394	0.669753	0.721538	0.793886	0.766225	0.819257	0.833636	0.865248	0.88664	0.858491	0.869198	0.801968
267	S	287	S	287	S	287	S	267	287	287	287	A	GluD1_compact_nonNeuro	TCT	SER	S	205.121	150.017	148.824	3	6	0	1	0.858491	0.8	0.8	0.772182	0.711422	0.733696	0.798261	0.777628	0.8	0.8	0.772182	0.711422	0.733696	0.798261	0.777628	0.853333	0.858086	0.878472	0.853801	0.858491	0.840326	0.842473
268	A	288	A	288	A	0		268	288	288	288	A	GluD1_compact_nonNeuro	GCA	ALA	A	206.359	146.16	148.428	3	6	0	0	0.866667	0.833333	0.65	0.798691	0.802544	0.803941	0.821792	0.80556	0.833333	0.65	0.798691	0.802544	0.803941	0.821792	0.80556	0.771104	0.858086	0.872414	0.853801	0.866667	0.83675	0.845547
269	K	289	K	289	K	0		269	289	289	289	A	GluD1_compact_nonNeuro	AAG	LYS	K	206.296	144.431	152.52	1	7	0	0	0.839262	0.720721	0.580558	0.64539	0.770414	0.857957	0.87931	0.870982	0.720721	0.580558	0.64539	0.770414	0.857957	0.87931	0.870982	0.771104	0.882353	0.826797	0.847784	0.839262	0.794399	0.837101
270	D	290	D	290	D	290	D	270	290	290	290	A	GluD1_compact_nonNeuro	GAC	ASP	D	201.878	147.215	151.432	1	8	1	1	0.857246	0.8	0.786	0.70891	0.653614	0.73618	0.817357	0.862108	0.8	0.786	0.70891	0.653614	0.73618	0.817357	0.862108	0.795455	0.857143	0.878472	0.852713	0.857246	0.835254	0.805594
271	N	291	N	291	N	291	N	271	291	291	291	A	GluD1_compact_nonNeuro	AAT	ASN	N	201.662	148.016	147.062	1	8	0	1	0.784615	0.916988	0.992424	0.717949	0.751143	0.808612	0.801189	0.790198	0.916988	0.992424	0.717949	0.751143	0.808612	0.801189	0.790198	0.921212	0.855588	0.872414	0.86785	0.784615	0.842393	0.802676
272	Q	292	Q	292	Q	292	Q	272	292	292	292	A	GluD1_compact_nonNeuro	CAG	GLN	Q	202.252	143.766	144.091	1	7	0	1	0.823352	0.835556	0.827273	0.85042	0.873016	0.810444	0.769439	0.785414	0.835556	0.827273	0.85042	0.873016	0.810444	0.769439	0.785414	0.987013	0.787049	0.872414	0.847339	0.823352	0.851989	0.798216
273	K	293	K	293	K	0		273	293	293	293	A	GluD1_compact_nonNeuro	AAA	LYS	K	204.093	149.095	142.667	1	7	0	0	0.827273	1.31507	0.935714	0.810219	0.845933	0.814378	0.838471	0.792411	1.31507	0.935714	0.810219	0.845933	0.814378	0.838471	0.792411	0.935302	0.891156	0.840183	0.847339	0.827273	0.789241	0.804043
274	C	294	C	294	C	0		274	294	294	294	A	GluD1_compact_nonNeuro	TGC	CYS	C	205.1	144.639	139.092	1	7	0	0	0.832168	0.998498	0.916084	0.937183	0.92437	0.867624	0.81203	0.783273	0.998498	0.916084	0.937183	0.92437	0.867624	0.81203	0.783273	0.820988	0.926887	0.802951	0.791913	0.832168	0.788479	0.774929
275	M	295	M	295	T	295	T	275	295	295	295	A	GluD1_compact_nonNeuro	ACG	MET	T	203.423	144.359	135.428	3	6	1	2	0.802689	0.811966	0.808642	0.925	0.87639	0.898026	0.77193	0.86001	0.811966	0.808642	0.925	0.87639	0.898026	0.77193	0.86001	0.872727	0.898799	0.808566	0.804162	0.802689	0.786662	0.795987
276	R	296	R	296	R	296	R	276	296	296	296	A	GluD1_compact_nonNeuro	AGG	ARG	R	201.79	150.412	137.238	2	7	0	1	0.802689	0.885845	0.935714	1.02937	0.909468	0.900495	0.936364	0.908569	0.885845	0.935714	1.02937	0.909468	0.900495	0.936364	0.908569	0.945148	0.898799	0.809859	0.812558	0.802689	0.79679	0.778909
277	N	297	N	297	N	297	N	277	297	297	297	A	GluD1_compact_nonNeuro	AAC	ASN	N	198.832	148.978	132.194	1	8	0	1	0.796765	0.804878	0.771429	0.792413	0.777907	0.888837	0.929461	0.94026	0.804878	0.771429	0.792413	0.777907	0.888837	0.929461	0.94026	0.935065	0.846154	0.878472	0.808864	0.796765	0.767677	0.773285
278	N	298	N	298	N	0		278	298	298	298	A	GluD1_compact_nonNeuro	AAC	ASN	N	201.235	144.034	130.86	1	8	0	0	0.768571	0.864198	0.820988	0.807915	0.822849	0.810994	0.781881	0.844355	0.864198	0.820988	0.807915	0.822849	0.810994	0.781881	0.844355	0.911654	0.905882	0.851852	0.809907	0.768571	0.780774	0.773285
279	H	299	H	299	H	299	H	279	299	299	299	A	GluD1_compact_nonNeuro	CAC	HIS	H	203.699	148.838	132.205	1	8	1	0	0.731973	0.783228	0.850794	0.769504	0.844463	0.776303	0.830508	0.899004	0.783228	0.850794	0.769504	0.844463	0.776303	0.830508	0.899004	0.827703	0.778218	0.841379	0.829758	0.731973	0.784083	0.781752
280	R	300	R	300	R	300	R	280	300	300	300	A	GluD1_compact_nonNeuro	CGC	ARG	R	209.375	145.393	133.655	3	6	0	1	0.749786	0.692641	0.699029	0.7974	0.773964	0.822874	0.884913	0.876679	0.692641	0.699029	0.7974	0.773964	0.822874	0.884913	0.876679	0.847603	0.823529	0.788793	0.794118	0.749786	0.752292	0.808424
281	I	301	I	301	I	0		281	301	301	301	A	GluD1_compact_nonNeuro	ATC	ILE	I	206.956	149.417	137.065	2	7	0	0	0.796765	0.962838	0.866667	0.820102	0.820871	0.751734	0.819171	0.912565	0.962838	0.866667	0.820102	0.820871	0.751734	0.819171	0.912565	0.662162	0.837984	0.822677	0.794118	0.796765	0.754775	0.808424
282	S	302	S	302	S	0		282	302	302	302	A	GluD1_compact_nonNeuro	TCC	SER	S	211.28	150.23	137.297	3	6	0	0	0.806015	0.772603	0.831186	0.791304	0.790244	0.824142	0.742257	0.736878	0.772603	0.831186	0.791304	0.790244	0.824142	0.742257	0.736878	0.746667	0.837984	0.789962	0.747405	0.806015	0.757959	0.803895
283	S	303	S	303	S	0		283	303	303	303	A	GluD1_compact_nonNeuro	TCC	SER	S	210.54	148.571	141.125	3	6	0	0	0.776198	0.659722	0.779762	0.861905	0.772284	0.842105	0.866667	0.850868	0.659722	0.779762	0.861905	0.772284	0.842105	0.866667	0.850868	0.671233	0.718954	0.758333	0.789474	0.776198	0.816264	0.750302
284	L	304	L	304	L	304	L	284	304	304	304	A	GluD1_compact_nonNeuro	CTG	LEU	L	213.146	146.625	144.815	4	5	1	0	0.776198	0.548571	0.689474	0.740741	0.777778	0.732622	0.799244	0.849523	0.548571	0.689474	0.740741	0.777778	0.732622	0.799244	0.849523	0.673611	0.653465	0.7	0.771429	0.776198	0.833755	0.750909
285	L	305	L	305	L	0		285	305	305	305	A	GluD1_compact_nonNeuro	CTC	LEU	L	208.511	143.911	143.881	3	6	0	0	0.80139	0.892019	0.921429	0.818345	0.802544	0.753194	0.746305	0.769907	0.892019	0.921429	0.818345	0.802544	0.753194	0.746305	0.769907	0.676056	0.562771	0.736419	0.734694	0.80139	0.804797	0.748188
286	C	306	C	306	C	306	C	286	306	306	306	A	GluD1_compact_nonNeuro	TGC	CYS	C	209.468	143.019	139.768	1	7	1	0	0.828852	0.866071	0.893471	0.78752	0.765882	0.768571	0.765152	0.820312	0.866071	0.893471	0.78752	0.765882	0.768571	0.765152	0.820312	0.540845	0.574374	0.70793	0.738095	0.828852	0.767797	0.780718
287	D	307	D	307	D	307	D	287	307	307	307	A	GluD1_compact_nonNeuro	GAC	ASP	D	212.917	146.07	137.841	1	8	0	2	0.802284	0.811268	0.663265	0.696154	0.699187	0.773689	0.793886	0.885985	0.811268	0.663265	0.696154	0.699187	0.773689	0.793886	0.885985	0.537143	0.575893	0.64539	0.745937	0.802284	0.768511	0.793996
288	P	308	P	308	P	0		288	308	308	308	A	GluD1_compact_nonNeuro	CCC	PRO	P	215.6	145.201	140.597	3	6	0	0	0.731796	0.685714	0.671875	0.792701	0.791411	0.855271	0.754386	0.780882	0.685714	0.671875	0.792701	0.791411	0.855271	0.754386	0.780882	0.537143	0.558442	0.577778	0.752465	0.731796	0.782742	0.772364
289	Q	309	Q	309	Q	0		289	309	309	309	A	GluD1_compact_nonNeuro	CAG	GLN	Q	215.128	150.34	142.137	1	7	0	0	0.732622	0.678571	0.670103	0.736771	0.714625	0.744403	0.662281	0.692008	0.678571	0.670103	0.736771	0.714625	0.744403	0.662281	0.692008	0.43662	0.569956	0.586151	0.707792	0.732622	0.753442	0.810334
290	E	310	E	310	E	310	E	290	310	310	310	A	GluD1_compact_nonNeuro	GAA	GLU	E	219.09	146.241	145.555	1	7	1	0	0.731796	0.643836	0.569956	0.663043	0.61004	0.609937	0.712876	0.749392	0.643836	0.569956	0.663043	0.61004	0.609937	0.712876	0.749392	0.62	0.559767	0.732689	0.650602	0.731796	0.725962	0.818511
291	G	311	G	311	G	0		291	311	311	311	A	GluD1_compact_nonNeuro	GGC	GLY	G	221.562	150.355	144.49	3	6	0	0	0.693787	0.330986	0.552857	0.695262	0.693014	0.616517	0.614571	0.586777	0.330986	0.552857	0.695262	0.693014	0.616517	0.614571	0.586777	0.628378	0.554113	0.65942	0.602342	0.693787	0.734644	0.863747
292	Y	312	Y	312	Y	0		292	312	312	312	A	GluD1_compact_nonNeuro	TAC	TYR	Y	218.596	154.763	142.931	1	6	0	0	0.647343	0.62	0.646465	0.723421	0.594195	0.58103	0.582692	0.56014	0.62	0.646465	0.723421	0.594195	0.58103	0.582692	0.56014	0.754054	0.64	0.656934	0.664596	0.647343	0.793922	0.824486
293	L	313	L	313	L	0		293	313	313	313	A	GluD1_compact_nonNeuro	CTC	LEU	L	219.113	152.031	147.976	3	6	0	0	0.597148	0.508108	0.48375	0.490998	0.54776	0.693889	0.732759	0.79262	0.508108	0.48375	0.490998	0.54776	0.693889	0.732759	0.79262	0.424658	0.717087	0.588235	0.583504	0.597148	0.782833	0.829837
294	Q	314	Q	314	Q	314	Q	294	314	314	314	A	GluD1_compact_nonNeuro	CAG	GLN	Q	222.796	154.814	149.32	1	7	1	0	0.70394	0.633333	0.632353	0.556333	0.51497	0.582882	0.64135	0.646739	0.633333	0.632353	0.556333	0.51497	0.582882	0.64135	0.646739	0.424658	0.851485	0.581699	0.579946	0.70394	0.786207	0.829131
295	M	315	M	315	M	315	M	295	315	315	315	A	GluD1_compact_nonNeuro	ATG	MET	M	222.157	155.793	143.498	0	9	0	1	0.773927	0.62	0.528433	0.625	0.57754	0.559834	0.608175	0.61645	0.62	0.528433	0.625	0.57754	0.559834	0.608175	0.61645	0.635135	0.641414	0.640288	0.579946	0.773927	0.737069	0.82843
296	L	316	L	316	L	0		296	316	316	316	A	GluD1_compact_nonNeuro	CTG	LEU	L	217.749	158.124	146.442	4	5	0	0	0.773927	0.626667	0.632353	0.612245	0.686462	0.630332	0.674609	0.683063	0.626667	0.632353	0.612245	0.686462	0.630332	0.674609	0.683063	0.86758	0.518367	0.631206	0.583504	0.773927	0.777494	0.778261
297	Q	317	Q	317	Q	0		297	317	317	317	A	GluD1_compact_nonNeuro	CAG	GLN	Q	217.933	161.896	142.389	1	7	0	0	0.754398	0.965753	0.858086	0.784286	0.653614	0.615208	0.65368	0.620811	0.965753	0.858086	0.784286	0.653614	0.615208	0.65368	0.620811	0.849315	0.519588	0.730612	0.768862	0.754398	0.826087	0.748856
298	I	318	I	318	I	0		298	318	318	318	A	GluD1_compact_nonNeuro	ATC	ILE	I	214.209	163.703	144.662	2	7	0	0	0.792118	1.25676	1.25743	0.660584	0.661491	0.716498	0.698176	0.753623	1.25676	1.25743	0.660584	0.661491	0.716498	0.698176	0.753623	0.659722	0.647959	0.522628	0.773494	0.792118	0.786207	0.726496
299	S	319	S	319	S	0		299	319	319	319	A	GluD1_compact_nonNeuro	TCC	SER	S	214.552	164.056	140.226	3	6	0	0	0.78439	0.678571	0.656566	0.798529	0.713034	0.76901	0.727053	0.788889	0.678571	0.656566	0.798529	0.713034	0.76901	0.727053	0.788889	0.645833	0.635	0.730612	0.912121	0.78439	0.737069	0.75774
300	N	320	N	320	N	320	N	300	320	320	320	A	GluD1_compact_nonNeuro	AAC	ASN	N	215.135	160.416	139.083	1	8	0	1	0.828297	0.775	0.895833	0.733982	0.701299	0.581277	0.550242	0.64781	0.775	0.895833	0.733982	0.701299	0.581277	0.550242	0.64781	0.858447	0.645	0.745342	0.781818	0.828297	0.731491	0.799837
301	L	321	L	321	L	0		301	321	321	321	A	GluD1_compact_nonNeuro	CTC	LEU	L	211.338	159.714	142.466	3	6	0	0	0.769378	0.914286	0.802105	0.833333	0.708426	0.709063	0.741379	0.819444	0.914286	0.802105	0.833333	0.708426	0.709063	0.741379	0.819444	0.652778	0.651515	0.943691	0.829201	0.769378	0.734644	0.729807
302	Y	322	Y	322	Y	0		302	322	322	322	A	GluD1_compact_nonNeuro	TAT	TYR	Y	207.917	162.451	141.197	1	6	0	0	0.824334	0.457143	0.891156	0.749482	0.744589	0.89	0.756082	0.88228	0.457143	0.891156	0.749482	0.744589	0.89	0.756082	0.88228	0.643836	1.0297	0.868106	0.828039	0.824334	0.806624	0.727757
303	L	323	L	323	L	323	L	303	323	323	323	A	GluD1_compact_nonNeuro	CTG	LEU	L	212.022	161.565	135.375	4	5	1	0	0.7589	0.79726	0.793939	0.833333	0.663636	0.667488	0.671806	0.737453	0.79726	0.793939	0.833333	0.663636	0.667488	0.671806	0.737453	0.669014	1.00515	0.921583	0.909581	0.7589	0.799788	0.720997
304	Y	324	Y	324	Y	0		304	324	324	324	A	GluD1_compact_nonNeuro	TAT	TYR	Y	209.454	155.654	135.337	1	6	0	0	0.793757	0.695652	0.816495	0.784648	0.740741	0.91	0.945269	0.929044	0.695652	0.816495	0.784648	0.740741	0.91	0.945269	0.929044	0.976027	1.06122	0.908511	0.82197	0.793757	0.809295	0.715734
305	D	325	D	325	D	0		305	325	325	325	A	GluD1_compact_nonNeuro	GAC	ASP	D	206.084	158.939	137.957	1	8	0	0	0.792899	0	1.05859	1.07445	1.13872	1.02375	0.983113	0.85005	0	1.05859	1.07445	1.13872	1.02375	0.983113	0.85005	0.989583	0.945166	1.00782	0.820871	0.792899	0.74065	0.749628
306	S	326	S	326	S	0		306	326	326	326	A	GluD1_compact_nonNeuro	AGT	SER	S	206.417	162.011	134.212	1	8	0	0	0.803585	1.01786	0.829082	0.86734	0.825516	0.90099	0.848513	0.886663	1.01786	0.829082	0.86734	0.825516	0.90099	0.848513	0.886663	1.01786	1.00255	0.87619	0.825758	0.803585	0.732601	0.741597
307	V	327	V	327	V	0		307	327	327	327	A	GluD1_compact_nonNeuro	GTT	VAL	V	206.69	158.66	131.324	3	6	0	0	0.79673	0.843478	1	1.05769	0.89697	0.899836	0.852218	0.906593	0.843478	1	1.05769	0.89697	0.899836	0.852218	0.906593	0.87963	0.9825	0.859155	0.943723	0.79673	0.731915	0.775388
308	L	328	L	328	L	0		308	328	328	328	A	GluD1_compact_nonNeuro	CTG	LEU	L	203.58	156.75	133.814	4	5	0	0	0.792899	1.09234	0.886667	0.909028	0.871795	0.930941	0.801922	0.78	1.09234	0.886667	0.909028	0.871795	0.930941	0.801922	0.78	0.962302	0.935714	0.87619	0.913772	0.792899	0.787484	0.71371
309	M	329	M	329	M	329	M	309	329	329	329	A	GluD1_compact_nonNeuro	ATG	MET	M	200.82	161.436	132.45	0	9	0	2	0.785348	1.02667	0.9	0.857143	0.854406	0.889474	0.856438	0.845354	1.02667	0.9	0.857143	0.854406	0.889474	0.856438	0.845354	1.07778	0.810644	0.915	0.830702	0.785348	0.777599	0.746363
310	L	330	L	330	L	0		310	330	330	330	A	GluD1_compact_nonNeuro	CTG	LEU	L	203.354	160.895	128.485	4	5	0	0	0.849921	1.11486	1.0125	0.805714	0.90101	0.837379	0.755361	0.704334	1.11486	1.0125	0.805714	0.90101	0.837379	0.755361	0.704334	1.07143	0.808824	0.902113	0.830702	0.849921	0.76318	0.745798
311	A	331	A	331	A	331	A	311	331	331	331	A	GluD1_compact_nonNeuro	GCC	ALA	A	201.393	156.588	128.619	3	6	0	1	0.811288	0.871479	0.80198	0.765625	0.748538	0.880383	0.867503	0.880739	0.871479	0.80198	0.765625	0.748538	0.880383	0.867503	0.880739	0.930451	0.92437	0.789928	0.823081	0.811288	0.756846	0.745798
312	N	332	N	332	N	332	N	312	332	332	332	A	GluD1_compact_nonNeuro	AAC	ASN	N	197.385	157.439	130.365	1	8	1	1	0.780842	1.02667	0.944056	0.911701	0.903107	0.780864	0.775068	0.753774	1.02667	0.944056	0.911701	0.903107	0.780864	0.775068	0.753774	0.933333	0.968447	0.78	0.813341	0.780842	0.847222	0.797902
313	A	333	A	333	A	333	A	313	333	333	333	A	GluD1_compact_nonNeuro	GCC	ALA	A	198.121	160.142	127.028	3	6	0	1	0.780065	0.795455	0.875817	0.906826	0.845663	0.74818	0.69612	0.756603	0.795455	0.875817	0.906826	0.845663	0.74818	0.69612	0.756603	0.945946	0.968447	0.774468	0.766864	0.780065	0.820383	0.811364
314	F	334	F	334	F	0		314	334	334	334	A	GluD1_compact_nonNeuro	TTT	PHE	F	200.067	159.048	123.564	1	8	0	0	0.818733	0.662162	0.565714	0.711799	0.759369	0.740136	0.696045	0.728663	0.662162	0.565714	0.711799	0.759369	0.740136	0.696045	0.728663	0.957237	0.886667	0.842593	0.753488	0.818733	0.756846	0.806212
315	H	335	H	335	H	0		315	335	335	335	A	GluD1_compact_nonNeuro	CAC	HIS	H	197.199	154.214	126.795	1	8	0	0	0.811081	0.816667	0.738889	0.699252	0.688372	0.807834	0.82582	0.804878	0.816667	0.738889	0.699252	0.688372	0.807834	0.82582	0.804878	0.862222	0.871287	0.840183	0.739341	0.811081	0.818892	0.85
316	R	336	R	336	R	336	R	316	336	336	336	A	GluD1_compact_nonNeuro	AGG	ARG	R	194.624	159.601	127.64	2	7	1	0	0.721663	0.797697	0.880734	0.943878	0.88551	0.865719	0.792308	0.717391	0.797697	0.880734	0.943878	0.88551	0.865719	0.792308	0.717391	0.739048	0.841424	0.834467	0.792727	0.721663	0.829498	0.837726
317	K	337	K	337	K	0		317	337	337	337	A	GluD1_compact_nonNeuro	AAG	LYS	K	195.677	160.766	121.459	1	7	0	0	0.785631	0.631579	0.535714	0.57277	0.440404	0.597778	0.648936	0.599539	0.631579	0.535714	0.57277	0.440404	0.597778	0.648936	0.599539	0.631579	0.728291	0.807524	0.838095	0.785631	0.823333	0.829391
318	L	338	L	338	L	0		318	338	338	338	A	GluD1_compact_nonNeuro	CTG	LEU	L	196.569	155.738	120.058	4	5	0	0	0.803558	0.427928	0.421569	0.508333	0.580214	0.561908	0.695455	0.659341	0.427928	0.421569	0.508333	0.580214	0.561908	0.695455	0.659341	0.626667	0.707483	0.796537	0.838095	0.803558	0.806723	0.834712
319	E	339	E	339	E	339	E	319	339	339	339	A	GluD1_compact_nonNeuro	GAG	GLU	E	191.847	154.317	122.465	1	7	0	1	0.837209	0.64	0.586667	0.568182	0.630058	0.784144	0.698998	0.751686	0.64	0.586667	0.568182	0.630058	0.784144	0.698998	0.751686	0.406926	0.601852	0.828829	0.774536	0.837209	0.806723	0.830036
320	D	340	D	340	D	0		320	340	340	340	A	GluD1_compact_nonNeuro	GAC	ASP	D	190.151	158.114	121.177	1	8	0	0	0.843411	0.518919	0.535714	0.635417	0.637427	0.607283	0.635983	0.630282	0.518919	0.535714	0.635417	0.637427	0.607283	0.635983	0.630282	0.406926	0.613208	0.75102	0.834286	0.843411	0.80599	0.824107
321	R	341	R	341	R	341	R	321	341	341	341	A	GluD1_compact_nonNeuro	CGG	ARG	R	190.689	156.928	115.37	4	5	1	0	0.85133	0.418919	0.496154	0.358121	0.377586	0.358804	0.467213	0.490219	0.418919	0.496154	0.358121	0.377586	0.358804	0.467213	0.490219	0.401709	0.481481	0.669921	0.834286	0.85133	0.847222	0.766187
322	K	342	K	342	K	0		322	342	342	342	A	GluD1_compact_nonNeuro	AAG	LYS	K	192.608	162.446	118.802	1	7	0	0	0.852201	0.321918	0.25	0.356164	0.315407	0.523754	0.489218	0.674482	0.321918	0.25	0.356164	0.315407	0.523754	0.489218	0.674482	0.61039	0.613208	0.711667	0.787572	0.852201	0.843707	0.729702
323	W	343	W	343	W	0		323	343	343	343	A	GluD1_compact_nonNeuro	TGG	TRP	W	198.272	163.62	114.474	0	7	0	0	0.852201	0	0.307692	0.140432	0.126163	0.386404	0.387464	0.395026	0	0.307692	0.140432	0.126163	0.386404	0.387464	0.395026	0.608974	0.613208	0.766091	0.783046	0.852201	0.843707	0.731183
324	H	344	H	344	H	0		324	344	344	344	A	GluD1_compact_nonNeuro	CAT	HIS	H	197.153	168.677	113.078	1	8	0	0	0.838006	0.301282	0.477778	0.458615	0.410985	0.414373	0.418381	0.396422	0.301282	0.477778	0.458615	0.410985	0.414373	0.418381	0.396422	0.721519	0.608491	0.717342	0.751724	0.838006	0.80599	0.765
325	S	345	S	345	S	0		325	345	345	345	A	GluD1_compact_nonNeuro	AGC	SER	S	200.039	168.014	111.25	1	8	0	0	0.789319	0.391667	0.354396	0.495238	0.484916	0.375914	0.444444	0.448971	0.391667	0.354396	0.495238	0.484916	0.375914	0.444444	0.448971	0.6	0.766509	0.727169	0.771899	0.789319	0.76569	0.761131
326	M	346	M	346	M	0		326	346	346	346	A	GluD1_compact_nonNeuro	ATG	MET	M	204.189	167.486	113.758	0	9	0	0	0.739417	0.464198	0.40566	0.368919	0.371591	0.378698	0.380893	0.501742	0.464198	0.40566	0.368919	0.371591	0.378698	0.380893	0.501742	0.481013	0.780446	0.737269	0.731696	0.739417	0.759336	0.732653
327	A	347	A	347	A	347	A	327	347	347	347	A	GluD1_compact_nonNeuro	GCG	ALA	A	205.433	170.486	113.544	3	6	1	1	0.665476	0.532967	0.450688	0.401766	0.48764	0.541858	0.598956	0.572438	0.532967	0.450688	0.401766	0.48764	0.541858	0.598956	0.572438	0.781893	0.735849	0.799874	0.729167	0.665476	0.711951	0.732653
328	S	348	S	348	S	0		328	348	348	348	A	GluD1_compact_nonNeuro	AGC	SER	S	208.492	171.099	110.821	1	8	0	0	0.673552	0.453704	0.566038	0.515203	0.731952	0.728548	0.738636	0.680661	0.453704	0.566038	0.515203	0.659887	0.693493	0.622449	0.575008	0.810127	0.75	0.809917	0.729167	0.673552	0.700184	0.699351
329	L	349	L	349	L	349	L	329	349	349	349	A	GluD1_compact_nonNeuro	CTC	LEU	L	208.959	174.672	113.089	3	6	0	1	0.631455	0.728228	0.792453	0.745367	0.744645	0.755556	0.776347	0.744379	0.728228	0.792453	0.68046	0.671264	0.733153	0.719577	0.666564	0.818565	0.825397	0.789969	0.733431	0.631455	0.63278	0.694391
330	N	350	N	350	N	0		330	350	350	350	A	GluD1_compact_nonNeuro	AAC	ASN	N	213.128	176.286	113.136	1	8	0	0	0.628505	0.904429	0.87033	0.842254	0.820058	0.752778	0.744421	0.765878	0.881818	0.862745	0.723776	0.68291	0.712381	0.72619	0.699351	0.839827	0.825397	0.743836	0.684163	0.628505	0.63278	0.639286
331	C	351	C	351	C	351	C	331	351	351	351	A	GluD1_compact_nonNeuro	TGC	CYS	C	212.16	179.244	116.598	1	7	1	0	0.594945	1.03784	0.987934	0.867672	0.894665	0.919811	0.907627	0.830145	0.893421	0.854369	0.90195	0.878244	0.795146	0.709929	0.693414	0.862222	0.846154	0.685606	0.676208	0.594945	0.553683	0.663121
332	I	352	I	352	I	352	I	332	352	352	352	A	GluD1_compact_nonNeuro	ATA	ILE	I	214.093	181.668	112.909	2	7	0	2	0.634434	0.803419	0.796999	0.933333	0.95614	0.913073	0.890668	0.818286	0.901408	0.943294	0.890802	0.891855	0.754302	0.661638	0.714855	0.876712	0.841424	0.680878	0.634503	0.634434	0.55599	0.663121
333	R	353	R	353	R	353	R	333	353	353	353	A	GluD1_compact_nonNeuro	CGG	ARG	R	208.683	180.494	111.085	4	5	1	2	0.597156	0.94246	0.894591	0.861852	0.918774	0.796852	0.842975	0.893354	0.939335	0.839744	0.856481	0.875363	0.729743	0.749624	0.690095	0.939335	0.841424	0.684639	0.630814	0.597156	0.556485	0.666293
334	K	354	K	354	K	0		334	354	354	354	A	GluD1_compact_nonNeuro	AAA	LYS	K	208.864	187.112	112.814	1	7	0	0	0.591549	0.919765	0.861953	0.691217	0.696453	0.71164	0.751617	0.68929	1.01408	0.882155	0.868545	0.846154	0.79133	0.75974	0.784615	0.93254	0.78	0.69697	0.630814	0.591549	0.633891	0.663939
335	S	355	S	355	S	0		335	355	355	355	A	GluD1_compact_nonNeuro	TCC	SER	S	205.494	183.723	110.429	3	6	0	0	0.54326	0.94246	0.894591	0.884722	0.901163	0.911215	0.863071	0.728655	0.926641	0.932039	0.81133	0.829545	0.788025	0.689394	0.637011	0.846847	0.722222	0.692163	0.630058	0.54326	0.676223	0.668665
336	T	356	T	356	T	0		336	356	356	356	A	GluD1_compact_nonNeuro	ACT	THR	T	205.599	180.639	113.32	3	6	0	0	0.592138	0.92955	0.907921	0.928571	0.837209	0.87102	0.867886	0.842723	0.926641	0.932039	0.81133	0.809748	0.76186	0.747183	0.664342	0.746032	0.729517	0.647887	0.59034	0.592138	0.667806	0.673458
337	K	357	K	357	K	0		337	357	357	357	A	GluD1_compact_nonNeuro	AAG	LYS	K	201.192	177.456	112.206	1	7	0	0	0.673552	0.926641	0.881175	0.724273	0.670017	0.656863	0.652615	0.68139	0.926641	0.881175	0.724273	0.75	0.625581	0.625514	0.708936	0.764588	0.656566	0.652482	0.593792	0.673552	0.670002	0.713429
338	P	358	P	358	P	0		338	358	358	358	A	GluD1_compact_nonNeuro	CCA	PRO	P	202.204	177.133	116.107	3	6	0	0	0.672897	0.972973	0.8	0.731164	0.707974	0.655693	0.622951	0.752298	0.972973	0.8	0.731164	0.707974	0.625	0.687759	0.761857	0.535211	0.65	0.593166	0.59457	0.672897	0.675609	0.748242
339	W	359	W	359	W	0		339	359	359	359	A	GluD1_compact_nonNeuro	TGG	TRP	W	200.302	170.45	116.964	0	7	0	0	0.714953	0.481013	0.481481	0.601974	0.541823	0.57746	0.506224	0.551496	0.481013	0.481481	0.601974	0.541823	0.57746	0.506224	0.551496	0	0.668367	0.597403	0.64881	0.714953	0.714844	0.708273
340	N	360	N	360	N	0		340	360	360	360	A	GluD1_compact_nonNeuro	AAT	ASN	N	196.508	173.128	115.999	1	8	0	0	0.721698	0.415584	0.481481	0.524131	0.623563	0.72043	0.790123	0.741103	0.415584	0.481481	0.524131	0.623563	0.72043	0.790123	0.741103	0	0.441077	0.519149	0.698718	0.721698	0.720188	0.68212
341	G	361	G	361	G	361	G	341	361	361	361	A	GluD1_compact_nonNeuro	GGT	GLY	G	197.181	170.041	118.728	3	6	1	0	0.728571	0.395833	0.298165	0.410431	0.35102	0.625581	0.714874	0.744878	0.395833	0.298165	0.410431	0.35102	0.625581	0.714874	0.744878	0	0	0.590909	0.698718	0.728571	0.761246	0.679667
342	G	362	G	362	G	362	G	342	362	362	362	A	GluD1_compact_nonNeuro	GGG	GLY	G	198.291	170.975	121.605	3	6	1	0	0.73913	0.316667	0.254369	0.631944	0.802854	0.785631	0.739566	0.752113	0.316667	0.254369	0.631944	0.802854	0.785631	0.739566	0.752113	0	0	0.718116	0.694584	0.73913	0.725047	0.672932
343	R	363	R	363	R	0		343	363	363	363	A	GluD1_compact_nonNeuro	AGG	ARG	R	195.064	173.2	124.055	2	7	0	0	0.788406	0.648649	0.772277	0.694215	0.820588	0.799763	0.818949	0.788046	0.648649	0.772277	0.694215	0.820588	0.799763	0.818949	0.788046	0	0	0.580952	0.702902	0.788406	0.731244	0.63879
344	S	364	S	364	S	0		344	364	364	364	A	GluD1_compact_nonNeuro	TCC	SER	S	193.957	167.945	122.145	3	6	0	0	0.746341	0	0	0.462931	0.463362	0.683093	0.767089	0.87312	0	0	0.462931	0.463362	0.683093	0.767089	0.87312	0	0.254902	0.552314	0.769578	0.746341	0.731244	0.705767
345	M	365	M	365	M	0		345	365	365	365	A	GluD1_compact_nonNeuro	ATG	MET	M	197.975	166.079	123.82	0	9	0	0	0.707642	0.272222	0.219472	0.217026	0.480539	0.683923	0.675556	0.663158	0.272222	0.219472	0.217026	0.480539	0.683923	0.675556	0.663158	0	0.432343	0.559271	0.663636	0.707642	0.691615	0.706344
346	L	366	L	366	L	366	L	346	366	366	366	A	GluD1_compact_nonNeuro	CTG	LEU	L	197.083	170.098	127.227	4	5	1	0	0.704207	0	0.655	0.81461	0.919479	0.88833	0.836085	0.791839	0	0.655	0.81461	0.919479	0.88833	0.836085	0.791839	0.262162	0.423948	0.559271	0.659639	0.704207	0.653191	0.706344
347	D	367	D	367	D	0		347	367	367	367	A	GluD1_compact_nonNeuro	GAT	ASP	D	192.73	168.545	126.373	1	8	0	0	0.704207	0.262162	0.37058	0.774939	0.737109	0.841121	0.85	0.763013	0.262162	0.37058	0.774939	0.737109	0.841121	0.85	0.763013	0.524324	0.553398	0.559271	0.592593	0.704207	0.690508	0.678073
348	T	368	T	368	T	368	T	348	368	368	368	A	GluD1_compact_nonNeuro	ACC	THR	T	195.258	164.415	126.907	3	6	1	0	0.563147	0.655405	0.74717	0.629252	0.638728	0.787783	0.783872	0.793364	0.655405	0.74717	0.629252	0.638728	0.787783	0.783872	0.793364	0.638158	0.564356	0.660714	0.592593	0.563147	0.691213	0.678639
349	I	369	I	369	I	0		349	369	369	369	A	GluD1_compact_nonNeuro	ATC	ILE	I	198.191	165.772	129.612	2	7	0	0	0.606466	0.777244	0.837984	0.801429	0.828313	0.784067	0.845551	0.773554	0.777244	0.837984	0.801429	0.828313	0.784067	0.845551	0.773554	0.765789	0.658416	0.587302	0.582011	0.606466	0.72887	0.678639
350	K	370	K	370	K	0		350	370	370	370	A	GluD1_compact_nonNeuro	AAA	LYS	K	195.373	170.068	131.511	1	7	0	0	0.606466	0.751468	0.65	0.818345	0.819549	0.877023	0.904419	0.87967	0.751468	0.65	0.818345	0.819549	0.877023	0.904419	0.87967	0.765789	0.790099	0.597922	0.52381	0.606466	0.614768	0.678639
351	K	371	K	371	K	371	K	351	371	371	371	A	GluD1_compact_nonNeuro	AAG	LYS	K	191.259	165.129	131.303	1	7	0	1	0.600662	0.751468	0.712871	0.75102	0.734078	0.759006	0.717225	0.72211	0.751468	0.712871	0.75102	0.734078	0.759006	0.717225	0.72211	0.79726	0.886667	0.593651	0.470588	0.600662	0.569681	0.705748
352	G	372	G	372	G	372	G	352	372	372	372	A	GluD1_compact_nonNeuro	GGC	GLY	G	195.409	163.593	133.816	3	6	0	1	0.552471	0.872727	0.793057	0.802951	0.803052	0.858491	0.888953	0.868106	0.872727	0.793057	0.802951	0.803052	0.858491	0.888953	0.868106	0.983108	0.76	0.586288	0.60989	0.552471	0.569121	0.741201
353	H	373	H	373	H	0		353	373	373	373	A	GluD1_compact_nonNeuro	CAC	HIS	H	194.676	160.988	137.93	1	8	0	0	0.569378	0.967236	0.844444	0.851852	0.862745	0.935275	0.925355	0.907075	0.967236	0.844444	0.851852	0.862745	0.935275	0.925355	0.907075	1.07778	0.783505	0.578089	0.610778	0.569378	0.612164	0.653846
354	I	374	I	374	I	374	I	354	374	374	374	A	GluD1_compact_nonNeuro	ATC	ILE	I	198.692	158.87	136.708	2	7	0	1	0.563981	1.05769	0.695742	0.876457	0.834586	0.934439	0.90199	0.930542	1.05769	0.695742	0.876457	0.834586	0.934439	0.90199	0.930542	1.07778	0.877888	0.719536	0.653846	0.563981	0.646186	0.646739
355	T	375	T	375	T	0		355	375	375	375	A	GluD1_compact_nonNeuro	ACT	THR	T	199.469	155.282	138.67	3	6	0	0	0.614006	0.871111	0.948113	0.962069	0.907225	0.847352	0.89441	0.878129	0.871111	0.948113	0.962069	0.907225	0.847352	0.89441	0.878129	1.09296	0.754286	0.710627	0.646199	0.614006	0.651064	0.646739
356	G	376	G	376	G	0		356	376	376	376	A	GluD1_compact_nonNeuro	GGC	GLY	G	202.373	156.508	140.872	3	6	0	0	0.653846	1.03125	0.893471	1.00078	1.06169	0.882998	0.774684	0.802608	1.03125	0.893471	1.00078	1.06169	0.882998	0.774684	0.802608	1.07397	0.739496	0.715667	0.650888	0.653846	0.612177	0.644404
357	L	377	L	377	L	0		357	377	377	377	A	GluD1_compact_nonNeuro	CTC	LEU	L	205.74	155.416	142.598	3	6	0	0	0.692308	0.681159	0.912281	0.833333	0.880808	0.774918	0.716388	0.790406	0.681159	0.912281	0.833333	0.880808	0.774918	0.716388	0.790406	0.805479	0.88	0.700758	0.643275	0.692308	0.647679	0.613718
358	T	378	T	378	T	378	T	358	378	378	378	A	GluD1_compact_nonNeuro	ACT	THR	T	204.844	158.961	145.713	3	6	0	1	0.686462	0.550725	0.552857	0.651079	0.776048	0.855769	0.82967	0.876543	0.550725	0.552857	0.651079	0.776048	0.855769	0.82967	0.876543	0.522667	0.88	0.702673	0.698413	0.686462	0.648305	0.617667
359	G	379	G	379	G	379	G	359	379	379	379	A	GluD1_compact_nonNeuro	GGG	GLY	G	200.829	159.398	145.103	3	6	1	0	0.716931	0.661972	0.758017	0.722222	0.708764	0.770616	0.870293	0.868887	0.661972	0.758017	0.722222	0.708764	0.770616	0.870293	0.868887	0.777778	0.82302	0.750583	0.773964	0.716931	0.679547	0.648551
360	V	380	V	380	V	0		360	380	380	380	A	GluD1_compact_nonNeuro	GTG	VAL	V	198.087	162.001	144.1	3	6	0	0	0.7109	0.853333	0.642157	0.72104	0.906294	0.945261	0.875362	0.973937	0.853333	0.642157	0.72104	0.906294	0.945261	0.875362	0.973937	0.673611	0.645631	0.7974	0.783234	0.7109	0.679547	0.626087
361	M	381	M	381	M	0		361	381	381	381	A	GluD1_compact_nonNeuro	ATG	MET	M	200.289	162.672	139.584	0	9	0	0	0.717703	0.597561	0.766509	1.01976	0.996951	1.00123	0.955514	0.895597	0.597561	0.766509	1.01976	0.996951	1.00123	0.955514	0.895597	0.655405	0.66	0.834347	0.775	0.717703	0.682426	0.62717
362	E	382	E	382	E	382	E	362	382	382	382	A	GluD1_compact_nonNeuro	GAG	GLU	E	196.341	165.987	140.024	1	7	1	0	0.714286	0.855856	0.811052	0.974731	0.92735	0.884868	0.840888	0.812859	0.855856	0.811052	0.974731	0.92735	0.884868	0.840888	0.812859	0.546992	0.580858	0.808791	0.802515	0.714286	0.713136	0.650909
363	F	383	F	383	F	383	F	363	383	383	383	A	GluD1_compact_nonNeuro	TTT	PHE	F	199.633	167.028	135.552	1	8	1	0	0.721154	0.909091	0.997715	0.951724	0.88664	0.900102	0.918502	0.806988	0.909091	0.997715	0.951724	0.88664	0.900102	0.918502	0.806988	0.568889	0.653465	0.698854	0.802515	0.721154	0.687922	0.677536
364	R	384	R	384	R	384	R	364	384	384	384	A	GluD1_compact_nonNeuro	CGG	ARG	R	194.22	168.866	136.29	4	5	0	2	0.793269	0.846847	0.735849	0.761379	0.878543	0.873365	0.915366	0.913818	0.846847	0.735849	0.761379	0.878543	0.873365	0.915366	0.913818	0.467532	0.70207	0.741641	0.773964	0.793269	0.71453	0.68
365	E	385	E	385	E	0		365	385	385	385	A	GluD1_compact_nonNeuro	GAG	GLU	E	193.65	173.858	134.026	1	7	0	0	0.755149	0.997403	0.906923	0.930946	0.830622	0.907394	0.864407	0.890288	0.997403	0.906923	0.930946	0.830622	0.907394	0.864407	0.890288	0.623377	0.70207	0.695035	0.687968	0.755149	0.71453	0.644404
366	D	386	D	386	D	0		366	386	386	386	A	GluD1_compact_nonNeuro	GAC	ASP	D	196.617	174.312	138.629	1	8	0	0	0.756004	0.824653	0.765993	0.991708	0.947826	0.990435	0.952664	0.966079	0.824653	0.765993	0.991708	0.947826	0.990435	0.952664	0.966079	0.678211	0.574866	0.690141	0.696208	0.756004	0.746473	0.65146
367	S	387	S	387	S	387	S	367	387	387	387	A	GluD1_compact_nonNeuro	AGT	SER	S	199.667	175.59	136.461	1	8	1	0	0.724638	0.926641	1.01289	1.01866	0.970475	0.821078	0.821491	0.877451	0.926641	1.01289	1.01866	0.970475	0.821078	0.821491	0.877451	0.705706	0.676573	0.640845	0.700402	0.724638	0.749663	0.703557
368	S	388	S	388	S	388	S	368	388	388	388	A	GluD1_compact_nonNeuro	TCG	SER	S	199.98	172.83	139.556	3	5	1	1	0.684672	0.758998	0.789931	0.749482	0.912281	1.0125	0.933243	0.912703	0.758998	0.789931	0.749482	0.912281	1.0125	0.933243	0.912703	0.705706	0.664935	0.640845	0.656627	0.684672	0.711489	0.729049
369	N	389	N	389	N	0		369	389	389	389	A	GluD1_compact_nonNeuro	AAT	ASN	N	201.167	168.883	141.49	1	8	0	0	0.691319	0.783333	0.789796	0.844216	0.846004	0.835396	0.853087	0.870849	0.783333	0.789796	0.844216	0.846004	0.835396	0.853087	0.870849	0.846847	0.677846	0.640845	0.650602	0.691319	0.68601	0.797491
370	P	390	P	390	P	390	P	370	390	390	390	A	GluD1_compact_nonNeuro	CCC	PRO	P	198.031	169.811	143.454	3	6	0	1	0.611537	0.860507	0.891156	0.839552	0.781878	0.852723	0.897129	0.975	0.860507	0.891156	0.839552	0.781878	0.852723	0.897129	0.975	0.699248	0.68984	0.640845	0.642857	0.611537	0.680851	0.853717
371	Y	391	Y	391	Y	391	Y	371	391	391	391	A	GluD1_compact_nonNeuro	TAT	TYR	Y	199.263	165.038	146.579	1	6	0	1	0.611537	0.508108	0.870748	0.757908	0.695105	0.911386	0.928571	0.927705	0.508108	0.870748	0.757908	0.695105	0.911386	0.928571	0.927705	0.706767	0.774	0.633803	0.593688	0.611537	0.711489	0.853717
372	V	392	V	392	V	0		372	392	392	392	A	GluD1_compact_nonNeuro	GTC	VAL	V	202.809	167.437	148.334	3	6	0	0	0.644231	0.94898	0.942563	0.917778	0.90061	0.896144	0.899162	0.883019	0.94898	0.942563	0.917778	0.90061	0.896144	0.899162	0.883019	0.635135	0.709571	0.638298	0.636095	0.644231	0.732972	0.840322
373	Q	393	Q	393	Q	393	Q	373	393	393	393	A	GluD1_compact_nonNeuro	CAG	GLN	Q	202.259	163.148	151.128	1	7	1	0	0.671679	0.766667	0.765306	0.939615	0.910256	0.854369	0.815217	0.803371	0.766667	0.765306	0.939615	0.910256	0.854369	0.815217	0.803371	0.746032	0.65	0.687398	0.586745	0.671679	0.801688	0.822527
374	F	394	F	394	F	394	F	374	394	394	394	A	GluD1_compact_nonNeuro	TTT	PHE	F	205.43	166.993	153.121	1	8	0	1	0.692019	0.945205	0.962121	0.987132	0.797516	0.825667	0.915653	0.801235	0.945205	0.962121	0.987132	0.797516	0.825667	0.915653	0.801235	0.86758	0.653061	0.755396	0.597222	0.692019	0.795693	0.828509
375	E	395	E	395	E	0		375	395	395	395	A	GluD1_compact_nonNeuro	GAA	GLU	E	207.205	161.866	156.073	1	7	0	0	0.800683	0.650685	0.52	0.434053	0.70915	0.865385	0.713287	0.760684	0.650685	0.52	0.434053	0.70915	0.865385	0.713287	0.760684	0.764588	0.725624	0.576184	0.68254	0.800683	0.793067	0.804545
376	I	396	I	396	I	0		376	396	396	396	A	GluD1_compact_nonNeuro	ATC	ILE	I	207.561	165.343	160.352	2	7	0	0	0.793968	0.676056	0.912281	0.689394	0.77185	0.774749	0.850858	0.808829	0.676056	0.912281	0.689394	0.77185	0.774749	0.850858	0.808829	0.65493	0.731429	0.583495	0.767857	0.793968	0.772379	0.798736
377	L	397	L	397	L	397	L	377	397	397	397	A	GluD1_compact_nonNeuro	CTT	LEU	L	211.204	162.268	160.661	3	6	1	0	0.80224	1.08889	1.07475	0.926397	0.992515	0.889474	0.900585	0.807453	1.08889	1.07475	0.926397	0.992515	0.889474	0.900585	0.807453	0.520548	0.746356	0.642857	0.75	0.80224	0.807487	0.8
378	G	398	G	398	G	0		378	398	398	398	A	GluD1_compact_nonNeuro	GGC	GLY	G	211.685	162.697	165.305	3	6	0	0	0.847619	0.96	1.01538	1.00217	1.01483	0.917796	0.904762	0.807519	0.96	1.01538	1.00217	1.01483	0.917796	0.904762	0.807519	0.508108	0.548571	0.75	0.842105	0.847619	0.798783	0.794837
379	T	399	T	399	T	399	T	379	399	399	399	A	GluD1_compact_nonNeuro	ACT	THR	T	212.397	163.066	169.19	3	6	0	1	0.898558	1.07143	1.0101	1.00549	1.01019	0.889123	0.817814	0.8125	1.07143	1.0101	1.00549	1.01019	0.889123	0.817814	0.8125	0.650685	0.433333	0.837963	0.843137	0.898558	0.802139	0.808664
380	T	400	T	400	T	400	T	380	400	400	400	A	GluD1_compact_nonNeuro	ACC	THR	T	211.654	158.984	170.015	3	6	1	0	0.84127	1.14114	1.02273	0.961268	0.928144	0.823171	0.798132	0.826625	1.14114	1.02273	0.961268	0.928144	0.823171	0.798132	0.826625	0.325342	0.547383	0.934742	0.89916	0.84127	0.848227	0.808664
381	Y	401	Y	401	Y	0		381	401	401	401	A	GluD1_compact_nonNeuro	TAT	TYR	Y	216.158	159.469	174.77	1	6	0	0	0.840442	0.955479	0.868687	0.998363	0.934893	0.908528	0.861582	0.8999	0.955479	0.868687	0.998363	0.934893	0.908528	0.861582	0.8999	0.333333	0.728291	0.899101	0.932939	0.840442	0.891453	0.823799
382	S	402	S	402	S	0		382	402	402	402	A	GluD1_compact_nonNeuro	AGT	SER	S	215.257	155.356	172.473	1	8	0	0	0.850242	0.962838	1.02745	1.02535	0.932421	0.929699	0.927039	0.858513	0.962838	1.02745	1.02535	0.932421	0.929699	0.927039	0.858513	0.527778	0.788835	0.876278	0.944112	0.850242	0.880932	0.826784
383	E	403	E	403	E	0		383	403	403	403	A	GluD1_compact_nonNeuro	GAG	GLU	E	219.051	155.044	175.736	1	7	0	0	0.901199	0.628378	0.877551	1.00549	1.00275	0.9174	0.884757	0.904852	0.628378	0.877551	1.00549	1.00275	0.9174	0.884757	0.904852	0.77027	0.934046	0.876278	0.905612	0.901199	0.84539	0.801347
384	T	404	T	404	T	0		384	404	404	404	A	GluD1_compact_nonNeuro	ACT	THR	T	217.896	151.447	171.746	3	6	0	0	0.966912	0.959596	1.02745	1.01273	0.950296	0.923077	0.894737	0.902166	0.959596	1.02745	1.01273	0.950296	0.923077	0.894737	0.902166	0.881262	0.926916	0.961268	0.875566	0.966912	0.869099	0.832168
385	F	405	F	405	F	405	F	385	405	405	405	A	GluD1_compact_nonNeuro	TTT	PHE	F	217.657	152.664	168.157	1	8	1	0	0.92206	0.850877	0.989213	0.948718	0.900298	0.923077	0.887154	0.887603	0.850877	0.989213	0.948718	0.900298	0.923077	0.887154	0.887603	0.959596	1.01176	0.928433	0.877747	0.92206	0.910484	0.809275
386	G	406	G	406	G	0		386	406	406	406	A	GluD1_compact_nonNeuro	GGC	GLY	G	217.76	157.368	170.727	3	6	0	0	0.918554	0.77027	0.919378	0.966549	1.00275	0.891447	0.916145	0.886858	0.77027	0.919378	0.966549	1.00275	0.891447	0.916145	0.886858	1.05449	1.01176	0.927017	0.950893	0.918554	0.849003	0.811301
387	K	407	K	407	K	407	K	387	407	407	407	A	GluD1_compact_nonNeuro	AAA	LYS	K	216.608	161.458	170.505	1	7	0	1	0.895928	0.962838	0.955882	0.879861	0.936078	0.849057	0.868085	0.896466	0.962838	0.955882	0.879861	0.936078	0.849057	0.868085	0.896466	1.06571	0.98366	0.93656	0.976509	0.895928	0.849003	0.8141
388	D	408	D	408	D	408	D	388	408	408	408	A	GluD1_compact_nonNeuro	GAC	ASP	D	214.012	156.639	167.46	1	8	0	1	0.801619	1.03158	0.969697	0.950649	0.967456	0.933142	0.927273	0.927273	1.03158	0.969697	0.950649	0.967456	0.933142	0.927273	0.927273	1.09375	1.07888	1.01714	0.916523	0.801619	0.846154	0.85112
389	M	409	M	409	M	409	M	389	409	409	409	A	GluD1_compact_nonNeuro	ATG	MET	M	213.446	158.862	164.031	0	9	0	2	0.845295	1.03158	0.964896	0.929071	0.976305	1.00619	0.934348	0.875912	1.03158	0.964896	0.929071	0.976305	1.00619	0.934348	0.875912	1.12	1.075	1.0461	0.942222	0.845295	0.826754	0.866019
390	R	410	R	410	R	410	R	390	410	410	410	A	GluD1_compact_nonNeuro	CGC	ARG	R	209.321	155.848	165.586	3	6	0	3	0.850242	1.01952	0.941176	0.982014	1.02566	0.876006	0.825084	0.839906	1.01952	0.941176	0.982014	1.02566	0.876006	0.825084	0.839906	1.08224	1.10025	0.941489	0.997434	0.850242	0.822748	0.869318
391	K	411	K	411	K	0		391	411	411	411	A	GluD1_compact_nonNeuro	AAG	LYS	K	204.193	157.785	161.416	1	7	0	0	0.850242	0.810811	0.935714	0.735265	0.809911	0.82299	0.830811	0.850657	0.810811	0.935714	0.735265	0.809911	0.82299	0.830811	0.850657	1.23684	1.10025	1.04019	0.872754	0.853333	0.868788	0.846154
392	L	412	L	412	L	0		392	412	412	412	A	GluD1_compact_nonNeuro	TTG	LEU	L	204.568	159.524	165.784	2	6	0	0	0.847021	0.673611	0.848485	0.877698	0.93262	0.869565	0.921212	0.843367	0.673611	0.848485	0.877698	0.93262	0.869565	0.921212	0.843367	1.24324	1.11176	1.0373	0.836292	0.853195	0.850242	0.826754
393	A	413	A	413	A	0		393	413	413	413	A	GluD1_compact_nonNeuro	GCG	ALA	A	204.573	163.194	162.944	3	6	0	0	0.913194	0.325342	0.816327	0.822727	0.917224	0.873134	0.914543	0.868542	0.325342	0.816327	0.822727	0.917224	0.873134	0.914543	0.868542	1.24324	1.134	0.901722	0.915582	0.898396	0.853333	0.822748
394	T	414	T	414	T	0		394	414	414	414	A	GluD1_compact_nonNeuro	ACA	THR	T	202.276	163.387	159.676	3	6	0	0	0.885096	0.317568	0.362093	0.648551	0.761179	0.901918	0.872464	0.911883	0.317568	0.362093	0.648551	0.761179	0.901918	0.872464	0.911883	1.24658	1.13636	0.900402	0.917791	0.893078	0.853195	0.868788
395	W	415	W	415	W	0		395	415	415	415	A	GluD1_compact_nonNeuro	TGG	TRP	W	202.085	169.58	157.136	0	7	0	0	0.852831	1.03014	1.016	1.03597	0.872727	0.892073	0.872464	0.84057	1.03014	1.016	1.03597	0.872727	0.892073	0.872464	0.84057	1.08333	1.12277	0.919249	0.922581	0.864286	0.898396	0.850242
396	D	416	D	416	D	0		396	416	416	416	A	GluD1_compact_nonNeuro	GAC	ASP	D	198.716	166.846	155.922	1	8	0	0	0.900211	0.81982	0.974186	0.886552	0.884152	0.906405	0.895833	0.865038	0.81982	0.974186	0.886552	0.884152	0.906405	0.895833	0.865038	0.964286	0.92562	0.990938	0.926577	0.915582	0.893078	0.853333
397	S	417	S	417	S	0		397	417	417	417	A	GluD1_compact_nonNeuro	TCA	SER	S	198.628	170.244	153.095	3	4	0	0	0.898539	0.888031	1.02041	1.0418	1.04242	1.02692	0.944204	0.837445	0.888031	1.02041	1.0418	1.04242	1.02692	0.944204	0.837445	0.961268	0.857143	0.982143	0.919249	0.917791	0.864286	0.80931
398	E	418	E	418	E	0		398	418	418	418	A	GluD1_compact_nonNeuro	GAG	GLU	E	195.09	167.319	153.113	1	7	0	0	0.913399	0.9375	1.04167	0.847619	0.855422	0.796841	0.810145	0.825175	0.9375	1.04167	0.847619	0.855422	0.796841	0.810145	0.825175	0.647887	0.728863	0.966306	0.990938	0.922581	0.915582	0.80931
399	K	419	K	419	K	419	K	399	419	419	419	A	GluD1_compact_nonNeuro	AAG	LYS	K	194.292	166.613	156.825	1	7	0	2	0.921212	0.824074	0.803489	0.886552	0.922078	0.858537	0.822368	0.856929	0.824074	0.803489	0.886552	0.922078	0.858537	0.822368	0.856929	0.630137	0.734694	0.949115	0.982143	0.926577	0.917791	0.793252
400	G	420	G	420	G	420	G	400	420	420	420	A	GluD1_compact_nonNeuro	GGC	GLY	G	197.901	169.262	158.908	3	6	1	0	0.913399	0.798611	0.853333	0.869565	0.837662	0.861789	0.937951	0.878109	0.798611	0.853333	0.869565	0.837662	0.861789	0.937951	0.878109	0.712329	0.732773	0.901923	0.966306	0.919249	0.866848	0.725714
401	L	421	L	421	L	421	L	401	421	421	421	A	GluD1_compact_nonNeuro	TTG	LEU	L	200.137	168.051	162.538	2	6	0	1	0.967033	0.633333	0.8125	0.871046	0.860606	0.745098	0.809454	0.883895	0.633333	0.8125	0.871046	0.860606	0.745098	0.809454	0.883895	0.727273	0.723327	0.728863	0.949115	0.990938	0.825	0.762
402	N	422	N	422	N	0		402	422	422	422	A	GluD1_compact_nonNeuro	AAT	ASN	N	198.827	163.337	162.608	1	8	0	0	0.91958	0.641892	0.784314	0.794326	0.856566	0.91	0.946115	0.937386	0.641892	0.784314	0.794326	0.856566	0.91	0.946115	0.937386	0.738916	0.712329	0.734694	0.901923	0.919403	0.805263	0.792381
403	G	423	G	423	G	423	G	403	423	423	423	A	GluD1_compact_nonNeuro	GGC	GLY	G	201.024	165.13	166.042	3	6	2	0	0.869565	0.86758	0.724187	0.776348	0.92236	0.929832	0.936812	0.926547	0.86758	0.724187	0.776348	0.92236	0.929832	0.936812	0.926547	0.719577	0.727273	0.732773	0.728863	0.847118	0.806356	0.800385
404	S	424	S	424	S	0		404	424	424	424	A	GluD1_compact_nonNeuro	AGC	SER	S	202.996	165.586	169.411	1	8	0	0	0.839873	0.814286	0.984962	0.929293	0.843179	0.914716	0.889583	0.931327	0.814286	0.984962	0.929293	0.843179	0.914716	0.889583	0.931327	0.729483	0.738916	0.723327	0.734694	0.806298	0.806356	0.794085
405	L	425	L	425	L	425	L	405	425	425	425	A	GluD1_compact_nonNeuro	TTG	LEU	L	206.746	167.119	169.15	2	6	0	1	0.765562	0.859701	0.880376	0.783069	0.802454	0.942574	0.947205	0.897398	0.859701	0.880376	0.783069	0.802454	0.942574	0.947205	0.897398	0.52	0.719577	0.712329	0.642857	0.694574	0.815456	0.790995
417	L	437	L	437	L	437	L	417	437	437	437	A	GluD1_compact_nonNeuro	TTG	LEU	L	225.147	172.646	182.166	2	6	1	0	0.684004	0.831429	0.74067	0.8	0.790244	0.767177	0.872426	0.920184	0.831429	0.74067	0.8	0.790244	0.767177	0.872426	0.920184	0.468468	0.535714	0.51087	0.539326	0.564935	0.588818	0.630037
418	T	438	T	438	T	438	T	418	438	438	438	A	GluD1_compact_nonNeuro	ACT	THR	T	229.693	173.86	183.314	3	6	1	0	0.69071	0.65493	0.868687	0.92138	0.883436	0.882353	0.864656	0.931851	0.65493	0.868687	0.92138	0.883436	0.882353	0.864656	0.931851	0.472868	0.531818	0.515	0.54382	0.573626	0.615612	0.631988
419	L	439	L	439	L	439	L	419	439	439	439	A	GluD1_compact_nonNeuro	CTT	LEU	L	227.911	177.606	184.78	3	6	1	1	0.747038	0.420091	0.725624	0.777778	0.933962	0.868164	0.911102	0.89899	0.420091	0.725624	0.777778	0.933962	0.868164	0.911102	0.89899	0.535714	0.520161	0.449799	0.602968	0.660305	0.571484	0.634286
420	K	440	K	440	K	440	K	420	440	440	440	A	GluD1_compact_nonNeuro	AAA	LYS	K	231.029	180.217	183.112	1	7	1	0	0.747038	0.522222	0.818299	0.895928	0.741797	0.767893	0.786026	0.769063	0.522222	0.818299	0.895928	0.741797	0.767893	0.786026	0.769063	0.531818	0.51087	0.54382	0.607517	0.660305	0.548145	0.586667
421	V	441	V	441	V	0		421	441	441	441	A	GluD1_compact_nonNeuro	GTG	VAL	V	232.286	180.939	188.484	3	6	0	0	0.718204	0.882629	0.748538	0.757908	0.772284	0.76	0.789985	0.815703	0.882629	0.748538	0.757908	0.772284	0.76	0.789985	0.815703	0.520161	0.515	0.602968	0.61157	0.608392	0.627451	0.605655
422	V	442	V	442	V	442	V	422	442	442	442	A	GluD1_compact_nonNeuro	GTG	VAL	V	234.455	184.751	189.183	3	6	0	1	0.693277	1.05556	0.875421	0.849322	0.862654	0.876154	0.873563	0.829009	1.05556	0.875421	0.849322	0.862654	0.876154	0.873563	0.829009	0.51087	0.449799	0.607517	0.615385	0.572471	0.632598	0.663265
423	T	443	T	443	T	0		423	443	443	443	A	GluD1_compact_nonNeuro	ACT	THR	T	236.336	184.278	192.675	3	6	0	0	0.697374	1.1677	1.04514	0.900498	0.866739	0.826114	0.819419	0.817844	1.1677	1.04514	0.900498	0.866739	0.826114	0.819419	0.817844	0.590062	0.54382	0.61157	0.609231	0.588468	0.603871	0.664948
424	V	444	V	444	V	444	V	424	444	444	444	A	GluD1_compact_nonNeuro	GTC	VAL	V	237.687	188.122	194.389	3	6	1	1	0.665842	0.808333	0.816327	0.843642	0.811556	0.81913	0.806366	0.801347	0.808333	0.816327	0.843642	0.811556	0.81913	0.806366	0.801347	0.573441	0.602968	0.615385	0.608392	0.593587	0.6	0.738051
425	L	445	L	445	L	0		425	445	445	445	A	GluD1_compact_nonNeuro	TTG	LEU	L	241.073	188.99	196.904	2	6	0	0	0.665842	0.732468	0.826923	0.871429	0.899841	0.787317	0.830736	0.853159	0.732468	0.826923	0.871429	0.899841	0.787317	0.830736	0.853159	0.669014	0.668367	0.609231	0.572471	0.603871	0.698758	0.745699
426	E	446	E	446	E	0		426	446	446	446	A	GluD1_compact_nonNeuro	GAA	GLU	E	236.466	188.863	200.548	1	7	0	0	0.67	0.537143	0.65	0.746148	0.693492	0.716154	0.795595	0.736062	0.537143	0.65	0.746148	0.693492	0.716154	0.795595	0.736062	0.876712	0.74263	0.608392	0.588468	0.6	0.695652	0.716667
427	E	447	E	447	E	0		427	447	447	447	A	GluD1_compact_nonNeuro	GAG	GLU	E	238.84	187.231	203.088	1	7	0	0	0.744444	0.471191	0.628772	0.734701	0.758311	0.791045	0.749705	0.741573	0.471191	0.628772	0.734701	0.758311	0.791045	0.749705	0.741573	0.876712	0.729517	0.572471	0.593587	0.698758	0.718232	0.690746
428	P	448	P	448	P	0		428	448	448	448	A	GluD1_compact_nonNeuro	CCT	PRO	P	234.576	186.021	204.761	3	6	0	0	0.746352	0.754054	0.739274	0.775714	0.787818	0.773869	0.79115	0.679859	0.754054	0.739274	0.775714	0.787818	0.773869	0.79115	0.679859	0.789041	0.81875	0.627941	0.603871	0.695652	0.721257	0.69
429	F	449	F	449	F	449	F	429	449	449	449	A	GluD1_compact_nonNeuro	TTC	PHE	F	231.895	186.51	201.702	1	8	1	0	0.721315	0.664384	0.790099	0.677774	0.672117	0.669353	0.689324	0.687268	0.664384	0.790099	0.677774	0.672117	0.669353	0.689324	0.687268	0.733591	0.810644	0.664234	0.6	0.718232	0.716667	0.686111
430	V	450	V	450	V	450	V	430	450	450	450	A	GluD1_compact_nonNeuro	GTG	VAL	V	236.012	183.396	199.343	3	6	0	1	0.721315	0.77027	0.868687	1.00919	1.01019	0.824375	0.764995	0.827191	0.77027	0.868687	1.00919	1.01019	0.824375	0.764995	0.827191	0.75	0.655	0.664234	0.73064	0.721257	0.690746	0.688649
431	M	451	M	451	M	451	M	431	451	451	451	A	GluD1_compact_nonNeuro	ATG	MET	M	237.618	180.405	202.939	0	9	0	1	0.720417	1.31944	0.923636	0.817347	0.792411	0.856683	0.879185	0.893992	1.31944	0.923636	0.817347	0.792411	0.856683	0.879185	0.893992	0.748052	0.656566	0.708516	0.758377	0.716667	0.69	0.692119
432	V	452	V	452	V	0		432	452	452	452	A	GluD1_compact_nonNeuro	GTG	VAL	V	240.969	178.099	200.171	3	6	0	0	0.690746	1.01622	0.950495	0.989011	0.859438	0.797601	0.860324	0.855636	1.01622	0.950495	0.989011	0.859438	0.797601	0.860324	0.855636	0.646667	0.645	0.811841	0.78773	0.690746	0.686111	0.711246
433	A	453	A	453	A	0		433	453	453	453	A	GluD1_compact_nonNeuro	GCT	ALA	A	240.906	175.956	203.912	3	6	0	0	0.718647	1.01622	1.032	0.839301	0.780455	0.790708	0.793103	0.829478	1.01622	1.032	0.839301	0.780455	0.790708	0.793103	0.829478	0.664384	0.65	0.772864	0.838207	0.718647	0.688649	0.754772
434	E	454	E	454	E	454	E	434	454	454	454	A	GluD1_compact_nonNeuro	GAG	GLU	E	240.429	172.028	202.525	1	7	1	1	0.74254	0.974815	0.83965	0.906133	0.873811	0.782738	0.787798	0.787218	0.974815	0.83965	0.906133	0.873811	0.782738	0.787798	0.787218	0.648649	0.65	0.792673	0.827985	0.74254	0.692119	0.760163
435	N	455	N	455	N	0		435	455	455	455	A	GluD1_compact_nonNeuro	AAC	ASN	N	244.981	171.95	200.051	1	8	0	0	0.7507	0.791667	0.870748	0.896739	0.908178	0.928923	0.878087	0.850746	0.791667	0.870748	0.896739	0.908178	0.928923	0.878087	0.850746	0.727273	0.793939	0.810688	0.758986	0.7507	0.737506	0.781106
436	I	456	I	456	I	0		436	456	456	456	A	GluD1_compact_nonNeuro	ATC	ILE	I	244.923	169.698	196.329	2	7	0	0	0.786904	0.791667	0.861953	0.911979	0.933604	0.98226	0.926905	0.879699	0.791667	0.861953	0.911979	0.933604	0.98226	0.926905	0.879699	0.650685	0.781818	0.803571	0.754386	0.786904	0.805989	0.75362
437	L	457	L	457	L	457	L	437	457	457	457	A	GluD1_compact_nonNeuro	CTA	LEU	L	248.716	167.478	197.412	4	5	1	0	0.802643	0.791667	0.861953	0.918685	0.952503	0.98226	0.944211	0.878901	0.791667	0.861953	0.918685	0.952503	0.98226	0.944211	0.878901	0.791667	0.870748	0.765975	0.757309	0.802643	0.820513	0.773471
438	G	458	G	458	G	458	G	438	458	458	458	A	GluD1_compact_nonNeuro	GGA	GLY	G	248.92	171.506	194.228	3	5	1	1	0.824142	0.791667	0.841679	0.939951	0.965675	0.970798	0.901822	0.818563	0.791667	0.841679	0.939951	0.965675	0.970798	0.901822	0.818563	0.775	0.83965	0.770207	0.760831	0.824142	0.878516	0.802912
439	Q	459	Q	459	Q	459	Q	439	459	459	459	A	GluD1_compact_nonNeuro	CAG	GLN	Q	245.482	172.61	192.898	1	7	1	1	0.828202	0.775	0.84375	0.906827	0.987578	0.939698	0.904858	0.893888	0.775	0.84375	0.906827	0.987578	0.939698	0.904858	0.893888	0.7974	0.812054	0.759282	0.761404	0.828202	0.839506	0.84517
440	P	460	P	460	P	460	P	440	460	460	460	A	GluD1_compact_nonNeuro	CCC	PRO	P	244.711	175.951	196.189	3	6	1	1	0.864211	0.833547	0.824675	0.945261	0.939153	0.956364	0.908297	0.807294	0.833547	0.824675	0.945261	0.939153	0.956364	0.908297	0.807294	0.845455	0.75405	0.818345	0.787952	0.864211	0.839506	0.85
441	K	461	K	461	K	0		441	461	461	461	A	GluD1_compact_nonNeuro	AAG	LYS	K	239.627	173.093	195.598	1	7	0	0	0.824142	0.914005	0.9	0.911979	0.933604	0.944554	0.89978	0.82397	0.914005	0.9	0.911979	0.933604	0.944554	0.89978	0.82397	0.845455	0.746356	0.775789	0.835706	0.824142	0.843204	0.894737
442	R	462	R	462	R	462	R	442	462	462	462	A	GluD1_compact_nonNeuro	CGC	ARG	R	236.732	173.878	198.28	3	6	0	3	0.851232	0.974815	1.05311	0.962766	0.891547	0.901215	0.89287	0.869136	0.974815	1.05311	0.962766	0.891547	0.901215	0.89287	0.869136	0.786232	0.760101	0.781451	0.891616	0.851232	0.875635	0.889724
443	Y	463	Y	463	Y	0		443	463	463	463	A	GluD1_compact_nonNeuro	TAC	TYR	Y	237.378	178.036	196.282	1	6	0	0	0.862886	1.15677	1.06612	1.00087	0.961489	0.880406	0.906456	0.874845	1.15677	1.06612	1.00087	0.961489	0.880406	0.906456	0.874845	0.833547	0.775773	0.839032	0.891616	0.862886	0.870843	0.868656
444	K	464	K	464	K	464	K	444	464	464	464	A	GluD1_compact_nonNeuro	AAA	LYS	K	235.771	176.816	202.448	1	7	0	1	0.881554	1.12331	1.0011	0.864191	0.830409	0.810729	0.783728	0.841211	1.12331	1.0011	0.864191	0.830409	0.810729	0.783728	0.841211	0.846847	0.77594	0.845201	0.834369	0.881554	0.887918	0.880597
445	G	465	G	465	G	0		445	465	465	465	A	GluD1_compact_nonNeuro	GGG	GLY	G	231.576	179.532	202.814	3	6	0	0	0.916816	0.738462	0.858086	0.837102	0.828744	0.816431	0.862915	0.90719	0.738462	0.858086	0.837102	0.828744	0.816431	0.862915	0.90719	0.92955	0.84621	0.903704	0.857708	0.916816	0.888889	0.905816
446	F	466	F	466	F	0		446	466	466	466	A	GluD1_compact_nonNeuro	TTC	PHE	F	226.493	181.482	203.536	1	8	0	0	0.908911	0	0.443299	0.470896	0.688485	0.698287	0.781729	0.749972	0	0.443299	0.470896	0.688485	0.698287	0.781729	0.749972	0.94246	0.937951	0.857816	0.863068	0.908911	0.882096	0.902448
447	S	467	S	467	S	467	S	447	467	467	467	A	GluD1_compact_nonNeuro	TCC	SER	S	227.508	182.211	199.758	3	6	1	0	0.897822	0.449074	0.671717	0.790741	0.819254	0.801897	0.766851	0.8	0.449074	0.671717	0.790741	0.819254	0.801897	0.766851	0.8	0.986301	1.01289	0.889474	0.914046	0.897822	0.935185	0.922015
448	I	468	I	468	I	0		448	468	468	468	A	GluD1_compact_nonNeuro	ATA	ILE	I	230.526	179.205	198.564	2	7	0	0	0.89	0.876712	0.932039	0.988406	1.02778	0.993842	0.986784	0.923178	0.876712	0.932039	0.988406	1.02778	0.993842	0.986784	0.923178	0.939335	1.10497	0.936288	0.914046	0.89	0.929012	0.940921
449	D	469	D	469	D	0		449	469	469	469	A	GluD1_compact_nonNeuro	GAT	ASP	D	227.702	176.74	200.721	1	8	0	0	0.903284	0.777778	0.982193	0.870675	0.876768	0.858803	0.896769	0.877323	0.777778	0.982193	0.870675	0.876768	0.858803	0.896769	0.877323	0.972222	1.01289	0.986318	0.930532	0.903284	0.918993	0.945864
450	V	470	V	470	V	0		450	470	470	470	A	GluD1_compact_nonNeuro	GTC	VAL	V	224.266	179.406	198.589	3	6	0	0	0.942083	0.866071	0.867391	0.685185	0.759144	0.700141	0.689342	0.687556	0.866071	0.867391	0.685185	0.759144	0.700141	0.689342	0.687556	0.995976	0.945361	1.02222	0.959821	0.942083	0.93412	0.896894
451	L	471	L	471	L	471	L	451	471	471	471	A	GluD1_compact_nonNeuro	CTG	LEU	L	226.76	179.185	194.361	4	5	1	1	0.943258	1	0.852865	0.805348	0.910973	0.952941	0.914798	0.840356	1	0.852865	0.805348	0.910973	0.952941	0.914798	0.840356	0.850694	0.969792	1.07647	0.977908	0.943258	0.948167	0.880597
452	D	472	D	472	D	472	D	452	472	472	472	A	GluD1_compact_nonNeuro	GAT	ASP	D	227.172	174.231	195.326	1	8	0	1	0.963636	1.02857	1.01354	1.05577	1.01026	0.946231	0.921212	0.829837	1.02857	1.01354	1.05577	1.01026	0.946231	0.921212	0.829837	0.933333	0.987368	1.07852	1.03704	0.963636	0.982216	0.859489
453	A	473	A	473	A	473	A	453	473	473	473	A	GluD1_compact_nonNeuro	GCA	ALA	A	222.877	174.948	195.726	3	6	0	2	1.01206	1.06522	0.916911	0.778195	0.763889	0.744108	0.782051	0.756771	1.06522	0.916911	0.778195	0.763889	0.744108	0.782051	0.756771	1.06522	0.96701	0.998162	1.08787	1.01206	0.891852	0.872884
454	L	474	L	474	L	0		454	474	474	474	A	GluD1_compact_nonNeuro	CTG	LEU	L	222.383	177.709	193.045	4	5	0	0	1.04249	1.06522	0.957143	0.738765	0.726708	0.80597	0.770296	0.733705	1.06522	0.957143	0.738765	0.726708	0.80597	0.770296	0.733705	1.12092	1.00758	1.02751	1.08787	1.04249	0.891852	0.866346
455	A	475	A	475	A	475	A	455	475	475	475	A	GluD1_compact_nonNeuro	GCC	ALA	A	224.795	173.951	191.324	3	6	0	1	0.956418	1.12464	0.967742	0.87619	0.846273	0.739824	0.753623	0.744235	1.12464	0.967742	0.87619	0.846273	0.739824	0.753623	0.744235	1.12092	1.09167	1.02941	1.05679	0.956418	0.896232	0.878901
456	K	476	K	476	K	476	K	456	476	476	476	A	GluD1_compact_nonNeuro	AAG	LYS	K	222.834	170.944	194.417	1	7	1	0	0.976969	1.14118	1.09167	0.831818	0.720395	0.725985	0.803417	0.78892	1.14118	1.09167	0.831818	0.720395	0.725985	0.803417	0.78892	1.12464	1.08333	1.01628	1.08333	0.976969	0.92511	0.885535
457	A	477	A	477	A	477	A	457	477	477	477	A	GluD1_compact_nonNeuro	GCT	ALA	A	219.026	172.672	192.884	3	6	0	1	0.952836	1.17103	1.04211	0.807726	0.768959	0.774663	0.735577	0.679924	1.17103	1.04211	0.807726	0.768959	0.774663	0.735577	0.722516	1.1875	1.11962	1.05344	1.08167	0.952836	0.942982	0.882206
458	L	478	L	478	L	0		458	478	478	478	A	GluD1_compact_nonNeuro	CTG	LEU	L	219.147	175.013	189.685	4	5	0	0	0.920614	1	1.02344	0.865917	0.749375	0.776335	0.797466	0.687556	1	1.02344	0.865917	0.749375	0.776335	0.797466	0.694627	1.1677	1.12281	1.14921	0.910881	0.920614	0.95734	0.899628
459	G	479	G	479	G	479	G	459	479	479	479	A	GluD1_compact_nonNeuro	GGC	GLY	G	221.948	171.411	188.191	3	6	0	1	0.918398	0.988235	0.912281	0.754167	0.706978	0.758621	0.753587	0.784548	0.988235	0.912281	0.754167	0.706978	0.758621	0.753587	0.784548	1.11905	1.17835	1.15343	0.916504	0.918398	0.964744	0.939699
460	F	480	F	480	F	0		460	480	480	480	A	GluD1_compact_nonNeuro	TTT	PHE	F	222.532	173.235	184.996	1	8	0	0	0.900134	0.886194	0.618956	0.705882	0.733333	0.815652	0.826087	0.85316	0.886194	0.618956	0.705882	0.733333	0.815652	0.826087	0.85316	1.11066	1.20316	0.975539	0.929012	0.900134	0.910397	0.965056
461	K	481	K	481	K	481	K	461	481	481	481	A	GluD1_compact_nonNeuro	AAA	LYS	K	228.034	171.541	187.051	1	7	0	1	0.900134	0.707763	0.666667	0.848881	0.838207	0.952708	0.942364	0.955489	0.707763	0.666667	0.848881	0.838207	0.952708	0.942364	0.955489	1.05324	1.1883	0.968313	0.95386	0.900134	0.908546	0.977778
462	Y	482	Y	482	Y	0		462	482	482	482	A	GluD1_compact_nonNeuro	TAT	TYR	Y	231.564	173.446	189.608	1	6	0	0	0.900134	0.794366	0.765625	0.848366	0.921739	0.954774	0.927536	0.882732	0.794366	0.765625	0.848366	0.921739	0.954774	0.927536	0.882732	1.29577	1.16633	0.950572	0.95386	0.900134	0.932179	0.94325
463	E	483	E	483	E	0		463	483	483	483	A	GluD1_compact_nonNeuro	GAG	GLU	E	233.506	176.593	184.975	1	7	0	0	0.933798	0.730159	0.715922	0.826808	0.90528	0.906579	0.935855	0.919594	0.730159	0.715922	0.826808	0.90528	0.906579	0.935855	0.919594	1.29577	0.863946	0.96476	0.943563	0.933798	0.932179	0.930416
464	I	484	I	484	I	484	I	464	484	484	484	A	GluD1_compact_nonNeuro	ATT	ILE	I	235.486	178.39	190.144	2	7	0	1	0.971014	0.940141	0.956938	0.950591	0.955487	0.8999	0.891921	0.878901	0.940141	0.956938	0.950591	0.955487	0.8999	0.891921	0.878901	1.24324	0.949907	0.904871	0.967388	0.971014	0.930072	0.938208
465	Y	485	Y	485	Y	485	Y	465	485	485	485	A	GluD1_compact_nonNeuro	TAC	TYR	Y	237.461	180.979	186.437	1	6	0	1	0.980628	1.10714	0.945	0.795059	0.744177	0.802509	0.833006	0.893888	1.10714	0.945	0.795059	0.744177	0.802509	0.833006	0.893888	0.828829	0.857143	0.886775	0.948194	0.980628	0.922055	0.922063
466	Q	486	Q	486	Q	0		466	486	486	486	A	GluD1_compact_nonNeuro	CAA	GLN	Q	240.952	182.745	189.911	1	7	0	0	0.968516	1.17227	1.09091	1.05109	0.880658	0.863077	0.866667	0.820181	1.17227	1.09091	1.05109	0.880658	0.863077	0.866667	0.820181	0.840183	0.881119	0.859903	0.891667	0.968516	0.955378	0.93385
467	A	487	A	487	A	487	A	467	487	487	487	A	GluD1_compact_nonNeuro	GCC	ALA	A	241.192	187.684	190.87	3	6	0	1	0.9391	0.898148	0.78	0.877698	0.882114	0.836374	0.845374	0.78877	0.898148	0.78	0.877698	0.882114	0.836374	0.845374	0.78877	0.758333	0.831683	0.919836	0.931058	0.9391	0.96424	0.906316
468	P	488	P	488	P	488	P	468	488	488	488	A	GluD1_compact_nonNeuro	CCT	PRO	P	244.231	189.63	191.845	3	6	0	1	0.963768	0.734848	0.848571	0.823799	0.848612	0.876847	0.878261	0.818727	0.734848	0.848571	0.823799	0.848612	0.876847	0.878261	0.818727	0.82197	0.833333	0.878887	0.909993	0.963768	0.950501	0.906316
469	D	489	D	489	D	489	D	469	489	489	489	A	GluD1_compact_nonNeuro	GAT	ASP	D	240.803	193.322	192.396	1	8	0	1	0.934563	0.772636	0.79868	0.809184	0.828039	0.816141	0.843228	0.815018	0.772636	0.79868	0.809184	0.828039	0.816141	0.843228	0.815018	0.819427	0.809917	0.924413	0.962349	0.934563	0.979075	0.906316
470	G	490	G	490	G	490	G	470	490	490	490	A	GluD1_compact_nonNeuro	GGC	GLY	G	239.966	193.056	195.858	3	6	3	0	0.916364	0.835165	0.750361	0.848227	0.824637	0.844058	0.817819	0.812933	0.835165	0.750361	0.848227	0.824637	0.844058	0.817819	0.812933	0.764384	0.806481	0.900402	0.871652	0.916364	0.935474	0.906316
471	R	491	R	491	R	0		471	491	491	491	A	GluD1_compact_nonNeuro	AGG	ARG	R	239.838	197.678	194.531	2	7	0	0	0.916364	0.698182	0.761905	0.809489	0.853614	0.869565	0.895372	0.849265	0.698182	0.761905	0.809489	0.853614	0.869565	0.895372	0.849265	0.722983	0.804813	0.896657	0.910256	0.916364	0.876609	0.900464
472	Y	492	Y	492	Y	492	Y	472	492	492	492	A	GluD1_compact_nonNeuro	TAC	TYR	Y	233.758	194.145	196.211	1	6	1	1	0.916364	0.676056	0.81875	0.775306	0.736667	0.750863	0.791379	0.795556	0.676056	0.81875	0.775306	0.736667	0.750863	0.791379	0.795556	0.720721	0.851485	0.805835	0.89438	0.916364	0.869149	0.922614
473	G	493	G	493	G	493	G	473	493	493	493	A	GluD1_compact_nonNeuro	GGT	GLY	G	234.814	196.366	191.331	3	6	0	1	0.865455	0.901899	0.78125	0.830432	0.738795	0.793171	0.842975	0.841211	0.901899	0.78125	0.830432	0.738795	0.793171	0.842975	0.841211	0.631579	0.825383	0.871479	0.889724	0.865455	0.846695	0.917641
474	H	494	H	494	H	0		474	494	494	494	A	GluD1_compact_nonNeuro	CAC	HIS	H	234.166	199.437	191.998	1	8	0	0	0.857251	0.835556	0.972851	0.865248	0.845125	0.866505	0.81646	0.781219	0.835556	0.972851	0.865248	0.845125	0.866505	0.81646	0.781219	0.701754	0.819082	0.887255	0.89916	0.857251	0.87926	0.885266
475	Q	495	Q	495	Q	0		475	495	495	495	A	GluD1_compact_nonNeuro	CAG	GLN	Q	233.777	203.408	187.276	1	7	0	0	0.832551	0.987013	1.0406	0.97028	0.9701	0.849057	0.765	0.765	0.987013	1.0406	0.97028	0.9701	0.849057	0.765	0.727457	0.648649	0.688438	0.860015	0.857257	0.832551	0.876339	0.87956
476	L	496	L	496	L	0		476	496	496	496	A	GluD1_compact_nonNeuro	CTC	LEU	L	237.769	202.694	186.55	3	6	0	0	0.833333	0.935065	1.0406	1.03081	0.831426	0.804034	0.806197	0.815321	0.935065	1.0406	1.03081	0.831426	0.804034	0.806197	0.815321	1.00267	0.736246	0.869518	0.828645	0.833333	0.872657	0.835582
477	H	497	H	497	H	0		477	497	497	497	A	GluD1_compact_nonNeuro	CAT	HIS	H	239.759	208.361	185.295	1	8	0	0	0.837283	0.913462	1.0406	1.00822	0.813953	0.756118	0.761345	0.850701	0.913462	1.0406	1.00822	0.813953	0.773544	0.799532	0.887868	0.824561	0.729167	0.826042	0.808556	0.837283	0.85	0.867883
478	N	498	N	498	N	0		478	498	498	498	A	GluD1_compact_nonNeuro	AAC	ASN	N	239.774	204.807	181.858	1	8	0	0	0.843602	0.935065	1.0406	1.02397	0.916866	0.832729	0.808229	0.822742	0.935065	1.0406	1.02397	0.916866	0.832729	0.808229	0.817503	1.05263	0.928571	0.7625	0.784607	0.843602	0.854286	0.852657
479	T	499	T	499	T	499	T	479	499	499	499	A	GluD1_compact_nonNeuro	ACC	THR	T	235.042	204.869	181.138	3	6	0	2	0.842767	1	1.0406	0.963542	0.862745	0.880081	0.917241	0.80015	1	1.0406	0.963542	0.862745	0.876845	0.855224	0.759574	1.01266	0.961538	0.730672	0.784607	0.842767	0.810127	0.86475
480	S	500	S	500	S	0		480	500	500	500	A	GluD1_compact_nonNeuro	TCC	SER	S	236.328	201.476	183.361	3	6	0	0	0.825263	0.902256	1.0406	0.958333	0.916866	0.783745	0.829493	0.787281	0.902256	1.0406	0.958333	0.916866	0.783745	0.829493	0.787281	0.957265	0.935714	0.701149	0.781008	0.825263	0.812101	0.831928
481	W	501	W	501	W	0		481	501	501	501	A	GluD1_compact_nonNeuro	TGG	TRP	W	233.011	199.349	186.032	0	7	0	0	0.776015	0.95	1.12286	0.989305	0.918433	0.881813	0.8075	0.745255	0.95	1.12286	0.989305	0.918433	0.881813	0.8075	0.745255	1.00779	0.831746	0.83105	0.756977	0.776015	0.818228	0.852657
482	N	502	N	502	N	502	N	482	502	502	502	A	GluD1_compact_nonNeuro	AAC	ASN	N	237.866	197.035	188.47	1	8	1	0	0.7789	1.00593	0.757282	0.802632	0.805147	0.833561	0.878398	0.886325	1.00593	0.757282	0.802632	0.805147	0.833561	0.878398	0.886325	0.895105	0.839744	0.85819	0.730416	0.7789	0.821695	0.827489
483	G	503	G	503	G	503	G	483	503	503	503	A	GluD1_compact_nonNeuro	GGG	GLY	G	237.493	193.151	188.26	3	6	0	2	0.75614	0.902256	0.783172	0.776623	0.745678	0.786408	0.825878	0.824814	0.902256	0.783172	0.776623	0.745678	0.786408	0.825878	0.824814	0.842105	0.838095	0.901478	0.863372	0.75614	0.791951	0.832165
484	M	504	M	504	M	504	M	484	504	504	504	A	GluD1_compact_nonNeuro	ATG	MET	M	234.301	190.251	188.544	0	9	0	1	0.75614	0.875	0.854592	0.83594	0.723323	0.774706	0.803115	0.829461	0.875	0.854592	0.83594	0.723323	0.774706	0.803115	0.829461	0.853333	0.823899	0.861852	0.817337	0.75614	0.816384	0.811364
485	I	505	I	505	I	505	I	485	505	505	505	A	GluD1_compact_nonNeuro	ATC	ILE	I	232.669	194.374	186.791	2	7	1	2	0.726708	0.842105	0.862745	0.809489	0.865079	0.872786	0.892087	0.796981	0.842105	0.862745	0.809489	0.865079	0.872786	0.892087	0.796981	0.748052	0.865385	0.868966	0.844961	0.726708	0.783906	0.809091
486	G	506	G	506	G	506	G	486	506	506	506	A	GluD1_compact_nonNeuro	GGG	GLY	G	234.97	193.591	183.127	3	6	0	1	0.857143	0.730769	0.849673	0.951773	0.977679	0.967857	0.922242	0.942269	0.730769	0.849673	0.951773	0.977679	0.967857	0.922242	0.942269	0.730769	0.882353	0.816964	0.814784	0.857143	0.76512	0.810688
487	E	507	E	507	E	507	E	487	507	507	507	A	GluD1_compact_nonNeuro	GAG	GLU	E	235.955	189.786	183.04	1	7	1	0	0.838509	0.896	0.919378	0.906133	0.858283	0.883716	0.885172	0.944297	0.896	0.919378	0.906133	0.858283	0.883716	0.885172	0.944297	0.793388	0.795455	0.81133	0.854902	0.838509	0.723404	0.810688
488	L	508	L	508	L	508	L	488	508	508	508	A	GluD1_compact_nonNeuro	CTC	LEU	L	230.624	190.624	183.638	3	6	1	0	0.863492	0.721805	0.700535	0.882494	0.904167	0.803571	0.826329	0.799305	0.721805	0.700535	0.882494	0.904167	0.803571	0.826329	0.799305	0.896	0.789336	0.822677	0.833564	0.863492	0.827119	0.764613
489	I	509	I	509	I	0		489	509	509	509	A	GluD1_compact_nonNeuro	ATC	ILE	I	232.401	194.452	180.394	2	7	0	0	0.801814	0.858447	0.975	0.944403	0.911765	0.861972	0.840659	0.828498	0.858447	0.975	0.944403	0.911765	0.861972	0.840659	0.828498	0.779221	0.741909	0.865248	0.858824	0.801814	0.845013	0.780467
490	S	510	S	510	S	0		490	510	510	510	A	GluD1_compact_nonNeuro	AGC	SER	S	234.635	190.678	178.92	1	8	0	0	0.825141	0.813356	0.875566	0.793596	0.817251	0.799279	0.854812	0.879012	0.813356	0.875566	0.793596	0.817251	0.799279	0.854812	0.866455	0.733591	0.817291	0.773239	0.842308	0.825141	0.860759	0.770154
491	K	511	K	511	K	0		491	511	511	511	A	GluD1_compact_nonNeuro	AAG	LYS	K	230.437	189.713	179.291	1	7	0	0	0.848762	0.752	0.764706	0.747549	0.739956	0.794994	0.802905	0.822871	0.752	0.764706	0.747549	0.739956	0.794994	0.816086	0.838239	0.520548	0.713508	0.805458	0.852395	0.848762	0.800209	0.843711
492	R	512	R	512	R	512	R	492	512	512	512	A	GluD1_compact_nonNeuro	AGA	ARG	R	236.563	186.628	179.796	2	6	0	1	0.841615	0.912698	0.880198	0.865385	0.89916	0.871941	0.82614	0.870849	0.912698	0.880198	0.865385	0.89916	0.871941	0.82614	0.870849	0.320946	0.735129	0.796166	0.759218	0.841615	0.844206	0.840687
493	A	513	A	513	A	0		493	513	513	513	A	GluD1_compact_nonNeuro	GCA	ALA	A	231.467	185.092	183.171	3	6	0	0	0.806548	0.515068	0.718529	0.697403	0.761871	0.816293	0.78961	0.764431	0.515068	0.718529	0.697403	0.761871	0.816293	0.78961	0.764431	0.438356	0.661616	0.855042	0.778571	0.806548	0.850554	0.854093
494	D	514	D	514	D	0		494	514	514	514	A	GluD1_compact_nonNeuro	GAC	ASP	D	228.202	183.294	184.101	1	8	0	0	0.851886	0.463768	0.502577	0.655797	0.686627	0.715045	0.681856	0.734222	0.463768	0.502577	0.655797	0.686627	0.715045	0.681856	0.734222	0.876712	0.661616	0.743304	0.810658	0.851886	0.843407	0.832379
495	L	515	L	515	L	0		495	515	515	515	A	GluD1_compact_nonNeuro	TTG	LEU	L	227.557	184.514	188.435	2	6	0	0	0.814303	0.554286	0.561702	0.612648	0.768831	0.776699	0.747939	0.744593	0.554286	0.561702	0.612648	0.768831	0.776699	0.747939	0.744593	0.789041	0.740741	0.75	0.852395	0.814303	0.843407	0.857826
496	A	516	A	516	A	516	A	496	516	516	516	A	GluD1_compact_nonNeuro	GCC	ALA	A	229.097	187.945	190.658	3	6	1	0	0.806548	0.690141	0.828866	0.817391	0.822222	0.868119	0.813158	0.779956	0.690141	0.828866	0.817391	0.822222	0.868119	0.813158	0.779956	0.901408	0.833333	0.761905	0.750234	0.806548	0.843407	0.873844
497	I	517	I	517	I	0		497	517	517	517	A	GluD1_compact_nonNeuro	ATC	ILE	I	230.857	185.619	193.33	2	7	0	0	0.808649	0.920188	0.759514	0.797661	0.782651	0.805785	0.820317	0.835991	0.920188	0.759514	0.797661	0.782651	0.805785	0.820317	0.835991	0.853873	0.748299	0.70891	0.791566	0.808649	0.800209	0.864514
498	S	518	S	518	S	0		498	518	518	518	A	GluD1_compact_nonNeuro	TCT	SER	S	232.029	188.76	196.754	3	6	0	0	0.843808	0.676056	0.717949	0.594771	0.677019	0.782107	0.806554	0.814055	0.676056	0.717949	0.594771	0.677019	0.782107	0.806554	0.814055	0.788732	0.810309	0.707692	0.780749	0.843808	0.822857	0.834704
499	A	519	A	519	A	519	A	499	519	519	519	A	GluD1_compact_nonNeuro	GCC	ALA	A	229.755	191.191	198.005	3	6	0	1	0.79425	0.661972	0.670103	0.755224	0.722408	0.712526	0.708827	0.718053	0.661972	0.670103	0.755224	0.722408	0.712526	0.708827	0.718053	0.690141	0.865979	0.844898	0.73765	0.79425	0.844206	0.850657
500	I	520	I	520	I	520	I	500	520	520	520	A	GluD1_compact_nonNeuro	ATC	ILE	I	226.73	192.078	195.496	2	7	1	1	0.809524	0.766798	0.771723	0.781451	0.820674	0.780583	0.770625	0.741667	0.766798	0.771723	0.781451	0.820674	0.780583	0.770625	0.741667	0.769841	0.808163	0.850976	0.785714	0.809524	0.874286	0.821558
501	T	521	T	521	T	521	T	501	521	521	521	A	GluD1_compact_nonNeuro	ACC	THR	T	228.269	196.35	196.491	3	6	0	1	0.823799	0.888889	0.902778	0.861742	0.820253	0.801548	0.76308	0.665561	0.888889	0.902778	0.861742	0.820253	0.801548	0.76308	0.655984	0.828169	0.72	0.850976	0.831933	0.823799	0.796875	0.821558
502	I	522	I	522	I	522	I	502	522	522	522	A	GluD1_compact_nonNeuro	ATC	ILE	I	223.838	196.864	194.658	2	7	1	1	0.785714	0.920188	0.877512	0.882494	0.790419	0.828825	0.80819	0.833595	0.920188	0.839744	0.778723	0.72189	0.762187	0.793453	0.794483	0.898148	0.828885	0.84949	0.828151	0.785714	0.801688	0.845077
503	T	523	T	523	T	0		503	523	523	523	A	GluD1_compact_nonNeuro	ACC	THR	T	225.578	200.266	192.109	3	6	0	0	0.784887	0.728228	0.917367	0.904096	0.942982	0.917574	0.875763	0.787379	0.82303	0.803177	0.882535	0.873984	0.798499	0.764799	0.759502	0.79726	0.835165	0.806067	0.874251	0.784887	0.798942	0.89279
504	P	524	P	524	P	524	P	504	524	524	524	A	GluD1_compact_nonNeuro	CCA	PRO	P	223.041	202.576	190.38	3	6	1	0	0.849921	0.844444	0.906923	0.777465	0.764354	0.73609	0.781503	0.793431	0.873874	0.838284	0.843823	0.874494	0.853968	0.840262	0.864469	0.885845	0.886667	0.796127	0.902861	0.849921	0.774359	0.86618
505	E	525	E	525	E	525	E	505	525	525	525	A	GluD1_compact_nonNeuro	GAG	GLU	E	226.914	202.826	187.762	1	7	0	1	0.855769	0.917763	0.860344	1.00853	0.944892	0.892535	0.800637	0.807194	0.835556	0.891089	0.890845	0.8577	0.777721	0.812377	0.825428	0.845579	0.877888	0.84949	0.863905	0.855769	0.845279	0.855769
506	R	526	R	526	R	526	R	506	526	526	526	A	GluD1_compact_nonNeuro	AGG	ARG	R	227.674	197.453	190.393	2	7	0	1	0.864078	0.986301	0.92645	0.804762	0.806213	0.84472	0.882184	0.865385	0.986301	0.92645	0.804762	0.806213	0.836637	0.847026	0.853125	0.873874	0.860841	0.87619	0.800439	0.864078	0.90641	0.815717
507	E	527	E	527	E	0		507	527	527	527	A	GluD1_compact_nonNeuro	GAG	GLU	E	220.569	198.645	187.917	1	7	0	0	0.89448	0.759295	0.823529	0.681481	0.67324	0.738564	0.814873	0.787526	0.797697	0.786982	0.853567	0.815512	0.762821	0.752451	0.764983	0.797697	0.807692	0.919081	0.830839	0.89448	0.914224	0.82989
508	S	528	S	528	S	528	S	508	528	528	528	A	GluD1_compact_nonNeuro	AGC	SER	S	222.92	200.441	184.53	1	8	1	0	0.893459	0.864865	0.740385	0.722222	0.742134	0.674185	0.700709	0.785326	0.787338	0.761905	0.68227	0.782143	0.813397	0.825217	0.819474	0.839827	0.905882	0.851852	0.836914	0.893459	0.918182	0.867168
509	V	529	V	529	V	529	V	509	529	529	529	A	GluD1_compact_nonNeuro	GTT	VAL	V	225.758	197.589	183.447	3	6	0	2	0.897818	0.852564	0.734776	0.81217	0.784681	0.806548	0.774107	0.774194	0.852564	0.734776	0.769014	0.783234	0.74921	0.749856	0.808692	0.820513	0.892157	0.868924	0.889222	0.897818	0.874459	0.901672
510	V	530	V	530	V	0		510	530	530	530	A	GluD1_compact_nonNeuro	GTG	VAL	V	224.445	194.185	184.58	3	6	0	0	0.902219	0.646667	0.695295	0.722656	0.670135	0.781784	0.783913	0.725979	0.646667	0.702112	0.719843	0.708529	0.748428	0.713361	0.775674	1.03896	0.9375	0.84507	0.918498	0.902219	0.890478	0.901873
511	D	531	D	531	D	0		511	531	531	531	A	GluD1_compact_nonNeuro	GAC	ASP	D	221.198	191.91	184.713	1	8	0	0	0.852927	0.636364	0.697065	0.743151	0.78257	0.640845	0.718667	0.669056	0.816667	0.639423	0.744253	0.730897	0.704974	0.675192	0.737924	1.04167	0.81761	0.883797	0.934132	0.852927	0.886967	0.905768
512	F	532	F	532	F	0		512	532	532	532	A	GluD1_compact_nonNeuro	TTC	PHE	F	221.633	192.138	189.47	1	8	0	0	0.929265	0.862222	0.799279	0.831668	0.804094	0.717619	0.629506	0.752083	0.862222	0.724401	0.84949	0.764706	0.662621	0.734382	0.731775	0.974359	0.939203	0.883797	0.918498	0.929265	0.891368	0.908607
513	S	533	S	533	S	0		513	533	533	533	A	GluD1_compact_nonNeuro	AGC	SER	S	219.977	188.201	191.817	1	8	0	0	0.941268	0.522667	0.726073	0.595745	0.704646	0.728997	0.72619	0.749346	0.522667	0.726073	0.644366	0.738705	0.686499	0.728571	0.688235	0.810127	0.924757	0.957447	0.954217	0.929648	0.890866	0.904066
514	K	534	K	534	K	0		514	534	534	534	A	GluD1_compact_nonNeuro	AAG	LYS	K	216.196	190	193.607	1	7	0	0	0.960086	0.786486	0.864686	0.87619	0.753472	0.826531	0.708333	0.630742	0.8	0.65	0.698854	0.676803	0.642857	0.607595	0.681905	1.01732	0.889356	0.964286	0.858283	0.925241	0.929265	0.916835
515	R	535	R	535	R	535	R	515	535	535	535	A	GluD1_compact_nonNeuro	CGG	ARG	R	219.081	192.985	198.109	4	5	0	1	0.963768	0.807292	0.751456	0.670762	0.760389	0.779094	0.774359	0.664888	0.708571	0.676101	0.754167	0.757309	0.750383	0.724565	0.631162	0.92	0.950495	1.04449	0.939721	0.902139	0.929265	0.916835
516	Y	536	Y	536	Y	536	Y	516	536	536	536	A	GluD1_compact_nonNeuro	TAC	TYR	Y	220.929	186.458	200.397	1	6	0	1	0.984764	0.565476	0.501276	0.512676	0.502073	0.519157	0.56325	0.558147	0.565476	0.501276	0.476128	0.474739	0.525	0.527485	0.53037	0.92	1.12	0.928433	0.933747	0.930864	0.937063	0.91368
517	M	537	M	537	M	0		517	537	537	537	A	GluD1_compact_nonNeuro	ATG	MET	M	220.687	189.123	203.37	0	9	0	0	0.968269	0.849315	0.734694	0.688588	0.633136	0.755897	0.682178	0.61466	0.882353	0.649485	0.594355	0.684337	0.604072	0.554945	0.677327	1.00822	1.07744	0.952128	0.993548	0.904777	0.932579	0.961768
518	D	538	D	538	D	538	D	518	538	538	538	A	GluD1_compact_nonNeuro	GAC	ASP	D	219.183	193.774	203.157	1	8	1	0	1.00379	0.594937	0.710125	0.876224	0.824663	0.806566	0.777047	0.748201	0.745946	0.831683	0.770307	0.795118	0.749434	0.771795	0.810962	1.06481	1.06667	0.95709	0.977131	0.956044	0.957143	0.96988
519	Y	539	Y	539	Y	539	Y	519	539	539	539	A	GluD1_compact_nonNeuro	TAT	TYR	Y	224.858	195.942	205.518	1	6	0	1	1.00952	0.657143	0.7	0.625	0.786527	0.761364	0.833103	0.825869	0.657143	0.7	0.625	0.836914	0.793691	0.879185	0.822517	1.11111	0.916306	1.05195	0.952128	0.969463	0.928139	0.96988
520	S	540	S	540	S	0		520	540	540	540	A	GluD1_compact_nonNeuro	TCA	SER	S	223.047	196.024	208.666	3	4	0	0	1.04167	0.844444	0.955882	0.729167	0.717608	0.807461	0.833792	0.866521	0.844444	0.866667	0.77461	0.791209	0.847511	0.878455	0.867647	1.12319	1	0.991667	0.957447	1.01892	0.976988	0.936435
521	V	541	V	541	V	0		521	541	541	541	A	GluD1_compact_nonNeuro	GTG	VAL	V	226.326	198.115	210.359	3	6	0	0	1.01823	0.94898	0.957328	0.900795	0.915079	0.852665	0.801747	0.759962	0.94898	0.957328	0.900795	0.915079	0.852665	0.801747	0.759962	0.86385	1.01111	0.982456	1.06383	0.984903	0.981474	0.954074
522	G	542	G	542	G	542	G	522	542	542	542	A	GluD1_compact_nonNeuro	GGG	GLY	G	228.058	196.807	213.425	3	6	0	1	1.02308	0.860507	0.965263	0.858225	0.864	0.827922	0.847906	0.847538	0.860507	0.965263	0.858225	0.864	0.827922	0.847906	0.847538	0.922619	1.02142	0.99115	1.03713	0.990285	1.02821	0.933761
523	I	543	I	543	I	543	I	523	543	543	543	A	GluD1_compact_nonNeuro	ATT	ILE	I	228.625	198.442	216.857	2	7	0	1	1.03107	0.913043	0.9	0.805839	0.74417	0.7425	0.748319	0.756392	0.913043	0.9	0.805839	0.74417	0.7425	0.748319	0.756392	0.952381	0.961538	1.01947	1.02273	1.004	0.989827	0.916364
524	L	544	L	544	L	0		524	544	544	544	A	GluD1_compact_nonNeuro	CTA	LEU	L	232.681	195.053	218.389	4	5	0	0	1.08097	0.956522	0.709677	0.757252	0.83871	0.860922	0.853869	0.86139	0.956522	0.709677	0.757252	0.83871	0.860922	0.853869	0.86139	1.13636	0.922619	1.05195	0.995976	1.07143	0.971338	0.942761
525	I	545	I	545	I	0		525	545	545	545	A	GluD1_compact_nonNeuro	ATT	ILE	I	231.475	196.709	222.214	2	7	0	0	1.03184	0.710145	0.848583	0.923358	0.838207	0.791818	0.835177	0.872614	0.710145	0.848583	0.923358	0.838207	0.791818	0.835177	0.872614	1.1102	0.94898	1.04988	1.02857	1	0.97035	0.965517
526	K	546	K	546	K	546	K	526	546	546	546	A	GluD1_compact_nonNeuro	AAG	LYS	K	235.387	195.765	225.344	1	7	1	0	1.02206	1.00714	0.785965	0.84463	0.836914	0.795038	0.808498	0.838376	1.00714	0.785965	0.84463	0.836914	0.795038	0.808498	0.838376	1.08444	1.13878	0.978408	1.04464	0.98913	0.97035	0.951581
527	K	547	K	547	K	547	K	527	547	547	547	A	GluD1_compact_nonNeuro	AAG	LYS	K	231.849	191.109	227.987	1	7	0	2	1.02206	0.882629	0.80625	1.00719	0.96766	1.00115	0.942351	0.877451	0.882629	0.80625	1.00719	0.96766	1.00115	0.942351	0.877451	1.06087	1.14688	0.991903	1.058	0.98913	0.97035	0.955357
532	I	552	I	552	I	0		532	552	552	552	A	GluD1_compact_nonNeuro	ATC	ILE	I	222.308	197.096	244.605	2	7	0	0	0.988018	1.0235	1.01992	0.862057	0.907196	0.878205	0.87431	0.921481	0.930451	0.888158	0.909091	0.93309	0.904498	0.82888	0.848527	1.10714	1.00779	1.01404	1.00334	0.949157	1.00214	0.988353
533	S	553	S	553	S	553	S	533	553	553	553	A	GluD1_compact_nonNeuro	AGC	SER	S	226.637	198.352	246.464	1	8	0	1	1.00285	0.997253	0.957143	0.893986	0.879684	0.891341	0.853681	0.832345	0.997253	0.97591	0.87037	0.828753	0.792344	0.790816	0.854118	1.08	0.957237	0.906363	0.980769	0.969613	0.986382	0.992339
534	I	554	I	554	I	554	I	534	554	554	554	A	GluD1_compact_nonNeuro	ATC	ILE	I	228.87	199.678	249.897	2	7	0	1	1.04801	0.987179	0.966704	0.892354	0.868671	0.820093	0.747517	0.787729	0.987179	0.966704	0.852608	0.816605	0.819667	0.798283	0.832652	1.10204	1.04132	0.938418	0.963542	1.02917	0.956938	1.00041
535	F	555	F	555	F	0		535	555	555	555	A	GluD1_compact_nonNeuro	TTC	PHE	F	231.786	200.095	246.551	1	8	0	0	1.048	1.01316	0.90084	0.883666	0.821272	0.873821	0.814873	0.799316	1.01316	0.90084	0.873826	0.855491	0.819667	0.827991	0.859596	1.01613	0.987179	0.916433	0.963542	1.02609	0.98301	1.00762
536	S	556	S	556	S	556	S	536	556	556	556	A	GluD1_compact_nonNeuro	TCC	SER	S	226.528	202.761	245.449	3	6	1	2	1.0216	0.976974	0.882353	0.912281	0.894212	0.889968	0.832435	0.826357	0.976974	0.882353	0.887324	0.813187	0.823286	0.886076	0.867429	1	0.87907	0.904295	0.958333	0.993846	1.02439	0.992991
537	L	557	L	557	L	557	L	537	557	557	557	A	GluD1_compact_nonNeuro	CTC	LEU	L	226.253	203.952	249.042	3	6	0	1	1.02969	0.99	0.985294	0.952381	0.866962	0.768386	0.777226	0.786131	0.964286	0.934256	0.871795	0.787724	0.824151	0.879507	0.895147	0.987179	0.953804	0.988701	0.960209	1.00592	1.02064	0.987805
538	F	558	F	558	F	558	F	538	558	558	558	A	GluD1_compact_nonNeuro	TTT	PHE	F	230.825	205.085	248.656	1	8	0	1	1.01674	0.877215	0.920126	0.932915	0.862745	0.84953	0.82839	0.843116	0.877215	0.920126	0.904834	0.833136	0.866667	0.883218	0.899379	0.877215	0.942857	0.972084	0.966831	0.988415	1.01821	1
539	A	559	A	559	A	0		539	559	559	559	A	GluD1_compact_nonNeuro	GCT	ALA	A	228.554	209.291	245.332	3	6	0	0	1.01301	0.728228	0.665	0.85977	0.856589	0.899546	0.925256	0.903064	0.673611	0.732782	0.769231	0.86785	0.908488	0.934105	0.90067	0.935065	0.928889	0.989333	0.99274	0.980769	1.01821	1.05
540	P	560	P	560	P	560	P	540	560	560	560	A	GluD1_compact_nonNeuro	CCA	PRO	P	226.27	209.996	247.728	3	6	1	1	1.00818	0.673611	0.725455	0.908482	0.844611	0.841615	0.910593	0.904762	0.673611	0.74026	0.833333	0.822174	0.895769	0.866587	0.90067	0.901822	0.959135	0.997455	0.991009	0.97541	1.00599	1.0521
541	F	561	F	561	F	0		541	561	561	561	A	GluD1_compact_nonNeuro	TTT	PHE	F	229.408	211.097	252.294	1	8	0	0	1.01301	0.844444	0.849673	0.985501	0.964853	0.936937	0.912557	0.869565	0.889189	0.866667	0.977117	0.951687	0.876775	0.88412	0.879121	0.895385	0.961165	0.968978	0.990476	0.980769	0.997573	1.0519
542	D	562	D	562	D	0		542	562	562	562	A	GluD1_compact_nonNeuro	GAT	ASP	D	232.912	211.16	249.957	1	8	0	0	1.05459	0.74026	0.916667	0.94588	0.93838	0.947917	0.957447	0.891944	0.806061	0.9	0.956327	0.948052	0.903659	0.881259	0.898346	0.940606	0.961165	0.991009	0.996337	1.03339	0.997573	1.04871
543	F	563	F	563	F	563	F	543	563	563	563	A	GluD1_compact_nonNeuro	TTC	PHE	F	236.5	207.085	253.563	1	8	1	0	1.04598	0.972152	1.02857	0.984834	0.901765	0.875135	0.865587	0.878438	0.972152	1.03059	0.934343	0.88354	0.911422	0.900901	0.889516	0.91866	0.980198	0.991009	1.00176	1.01587	1.01087	1.03481
544	A	564	A	564	A	564	A	544	564	564	564	A	GluD1_compact_nonNeuro	GCT	ALA	A	236.451	211.922	254.128	3	6	0	2	1.06019	0.969697	0.944303	0.892199	0.931122	0.872786	0.882184	0.85398	0.997403	0.858086	0.956327	0.897108	0.900348	0.901262	0.883951	0.930909	0.958416	0.989362	1.0068	1.02548	1.0628	1.02451
545	V	565	V	565	V	565	V	545	565	565	565	A	GluD1_compact_nonNeuro	GTG	VAL	V	233.263	214.208	254.389	3	6	1	2	1.05299	0.935065	0.92756	0.892199	0.869048	0.879412	0.904818	0.880689	1	0.903361	0.864839	0.919259	0.932494	0.932314	0.880689	0.930909	0.958416	0.978947	1.01283	1.03835	1.04478	1.01636
546	W	566	W	566	W	0		546	566	566	566	A	GluD1_compact_nonNeuro	TGG	TRP	W	231.608	209.81	257.154	0	7	0	0	1.0397	1	0.963406	0.837188	0.871486	0.853968	0.860399	0.849863	1	0.94183	0.940391	0.894303	0.882353	0.891496	0.920782	0.930909	0.942857	0.993135	1.00909	1.04478	1.04478	1.01725
547	A	567	A	567	A	567	A	547	567	567	567	A	GluD1_compact_nonNeuro	GCC	ALA	A	236.398	213.471	259.224	3	6	0	1	1.04854	0.986301	0.968	0.880952	0.869592	0.836204	0.847295	0.823597	0.986301	0.99	0.91692	0.868687	0.883415	0.926113	0.936528	0.986301	0.942857	1.01087	1.00355	1.04478	1.04478	1.0628
548	C	568	C	568	C	568	C	548	568	568	568	A	GluD1_compact_nonNeuro	TGC	CYS	C	235.09	216.734	258.041	1	7	0	1	1.04984	1.06237	0.92602	0.85467	0.862604	0.838137	0.851541	0.843676	1.07597	0.901573	0.874396	0.860229	0.896667	0.855893	0.825287	1	0.99	0.988406	1.02778	1.04618	1.04478	1.04478
549	I	569	I	569	I	569	I	549	569	569	569	A	GluD1_compact_nonNeuro	ATT	ILE	I	231.716	216.242	261.044	2	7	0	1	1.06199	1.01842	0.94294	0.932689	0.898551	0.86714	0.806591	0.735233	0.916576	0.990132	0.973492	0.91506	0.758052	0.794758	0.848383	1.12208	1.0102	0.984127	1.05285	1.04005	1.04478	1.04478
550	A	570	A	570	A	0		550	570	570	570	A	GluD1_compact_nonNeuro	GCA	ALA	A	233.905	213.209	263.308	3	6	0	0	1.06199	1.12208	1.11111	0.879227	0.876768	0.804486	0.758343	0.735577	1.12208	1.11111	0.924818	0.847183	0.80861	0.773551	0.807275	1.06667	1.03125	1.00294	1.0309	1.02729	1.04618	1.04478
551	A	571	A	571	A	571	A	551	571	571	571	A	GluD1_compact_nonNeuro	GCA	ALA	A	235.655	215.832	265.365	3	6	1	1	1.0672	1.18357	1.0058	0.936288	0.899835	0.759352	0.789322	0.745833	1.18357	1.14035	0.980929	0.847183	0.822209	0.890263	0.907399	1.14286	1.14894	1.05901	1.02	1.03529	1.04005	1.04478
552	A	572	A	572	A	572	A	552	572	572	572	A	GluD1_compact_nonNeuro	GCC	ALA	A	232.599	217.824	266.259	3	6	0	1	1.082	1.17551	1.00515	0.766667	0.76859	0.71797	0.810655	0.823328	1.17551	0.928571	0.802941	0.829218	0.915197	0.931073	0.901727	1.18357	1.10394	1.06978	1.01562	1.05285	1.02729	1.04478
553	I	573	I	573	I	0		553	573	573	573	A	GluD1_compact_nonNeuro	ATC	ILE	I	231.578	215.629	269.567	2	7	0	0	1.082	1.08571	0.779762	0.87619	0.925926	0.873953	0.910714	0.916536	1.08571	0.779762	0.845588	0.906319	0.920874	0.955222	0.921634	1.13623	1.20365	1.08197	1.05901	1.0309	1.03529	1.04618
554	P	574	P	574	P	0		554	574	574	574	A	GluD1_compact_nonNeuro	CCT	PRO	P	235.827	216.535	270.099	3	6	0	0	1.04299	1.10821	1.22872	0.998643	0.897119	0.879299	0.839435	0.886194	1.10821	1.22872	1	0.919277	0.983828	0.926276	0.897816	1.10821	1.23421	1.18016	1.06978	1.02	1.05285	1.04005
555	V	575	V	575	V	0		555	575	575	575	A	GluD1_compact_nonNeuro	GTG	VAL	V	234.965	220.727	269.346	3	6	0	0	1.05115	1	0.733696	0.981061	0.712903	0.794234	0.797566	0.809662	1.10821	1.16642	1.04008	0.985507	0.941621	0.955222	0.892842	1.10821	1.20385	1.13636	1.08197	1.01562	1.0309	1.02729
556	V	576	V	576	V	0		556	576	576	576	A	GluD1_compact_nonNeuro	GTT	VAL	V	231.952	220.465	272.31	3	6	0	0	1.09893	1.41429	0.904762	0.858783	0.947981	0.845	0.775964	0.756531	1.06071	0.95	1.05714	0.892929	0.915055	0.955222	0.936851	1.14783	1.18902	1.20956	1.18016	1.05901	1.02	1.03529
557	G	577	G	577	G	0		557	577	577	577	A	GluD1_compact_nonNeuro	GGT	GLY	G	233.745	218.33	275.391	3	6	0	0	1.10031	1.375	1.02273	0.921569	0.923696	0.882836	0.83139	0.861164	1.375	1.02273	1.07246	1.04629	0.915055	0.938464	0.918067	1.42857	1.152	1.23421	1.13636	1.06978	1.01562	1.05285
558	V	578	V	578	V	0		558	578	578	578	A	GluD1_compact_nonNeuro	GTG	VAL	V	236.24	220.869	276.646	3	6	0	0	1.10031	1.1	0.986745	0.881481	0.985572	0.87619	0.863209	0.847732	1.375	1.19318	1.03623	1.04629	0.915055	0.938464	0.885181	1.42105	1.14783	1.20385	1.20956	1.08197	1.05901	1.0309
559	L	579	L	579	L	0		559	579	579	579	A	GluD1_compact_nonNeuro	CTG	LEU	L	232.478	222.858	277.344	4	5	0	0	1.16418	0.907407	0.966811	1.03125	0.88212	0.857143	0.846154	0.819847	1.33784	1.36364	0.991071	0.892929	0.914115	0.955222	0.918067	1.44	1.42857	1.18902	1.23421	1.18016	1.06978	1.02
560	I	580	I	580	I	580	I	560	580	580	580	A	GluD1_compact_nonNeuro	ATA	ILE	I	232.345	218.448	280.147	2	7	0	1	1.14375	1.375	1.1725	0.914842	0.912065	0.871818	0.887157	0.866774	1.375	1.36364	0.991071	0.986922	0.939071	0.872247	0.897243	1.43182	1.42105	1.152	1.20385	1.13636	1.08197	1.01562
561	F	581	F	581	F	581	F	561	581	581	581	A	GluD1_compact_nonNeuro	TTT	PHE	F	237.488	220.954	282.291	1	8	0	1	1.17822	1.08889	1.00758	0.943478	1.08293	0.917923	0.85177	0.871939	1.375	1.36364	1.00899	1.04629	0.880714	0.881294	0.891386	1.42105	1.44	1.14783	1.18902	1.20956	1.18016	1.05901
609	A	629	A	629	A	0		609	629	629	629	A	GluD1_compact_nonNeuro	GCC	ALA	A	222.433	223.906	281.645	3	6	0	0	0.790641	0.882883	0.879009	0.820588	0.861598	0.829463	0.837466	0.841072	0.986301	0.992647	0.969048	0.868256	0.917476	0.949289	0.950834	1.09884	0.884211	0.822511	0.745055	0.777778	0.806162	0.799054
610	M	630	M	630	M	630	M	610	630	630	630	A	GluD1_compact_nonNeuro	ATG	MET	M	225.496	224.022	278.001	0	9	0	2	0.79508	0.882883	0.920962	0.795113	0.814761	0.841905	0.85	0.794932	0.986301	1.00248	0.969048	0.868256	0.917476	0.930303	0.945566	0.9	0.897727	0.815686	0.768614	0.79892	0.836434	0.804341
611	R	631	R	631	R	631	R	611	631	631	631	A	GluD1_compact_nonNeuro	CGC	ARG	R	221.323	219.058	277.563	3	6	0	3	0.802725	0.96	0.877888	0.857143	0.90535	0.89769	0.811454	0.795359	0.96	0.877888	0.969048	0.868256	0.908878	0.949289	0.893035	0.884211	0.880922	0.745055	0.769765	0.806162	0.793298	0.821114
612	I	632	I	632	I	632	I	612	632	632	632	A	GluD1_compact_nonNeuro	ATC	ILE	I	219.939	224.694	275.992	2	7	1	1	0.842823	0.780405	0.820312	0.778836	0.76514	0.75075	0.725817	0.741926	0.851351	0.897944	0.855042	0.882236	0.908878	0.949289	0.942051	0.897727	0.822511	0.768614	0.777778	0.836434	0.799054	0.826087
613	V	633	V	633	V	633	V	613	633	633	633	A	GluD1_compact_nonNeuro	GTG	VAL	V	223.435	226.186	274.028	3	6	0	1	0.779023	0.851351	0.820312	0.776586	0.703822	0.725888	0.695946	0.686312	0.940606	0.920769	0.855042	0.868256	0.917476	0.949289	0.942051	0.880922	0.815686	0.769765	0.79892	0.793298	0.804341	0.794585
614	M	634	M	634	M	0		614	634	634	634	A	GluD1_compact_nonNeuro	ATG	MET	M	225.801	224.327	271.198	0	9	0	0	0.747378	0.808333	0.843775	0.780784	0.768693	0.644017	0.667265	0.719231	0.940606	0.920769	0.855042	0.873518	0.917476	0.930303	0.935099	0.822511	0.745055	0.777778	0.806162	0.799054	0.821114	0.798693
615	G	635	G	635	G	635	G	615	635	635	635	A	GluD1_compact_nonNeuro	GGC	GLY	G	222.211	221.227	270.113	3	6	2	0	0.75377	0.801688	0.770588	0.846682	0.813497	0.777174	0.767901	0.772101	0.801688	0.769765	0.834586	0.88755	0.91	0.949289	0.942051	0.801688	0.768614	0.79892	0.836434	0.804341	0.826087	0.793658
616	S	636	S	636	S	0		616	636	636	636	A	GluD1_compact_nonNeuro	AGC	SER	S	221.536	222.881	267.102	1	8	0	0	0.762736	0.5	0.598629	0.765038	0.770035	0.753575	0.722152	0.720503	0.576923	0.769765	0.857809	0.883534	0.926471	0.938428	0.942051	0.673077	0.769765	0.806162	0.793298	0.821114	0.794585	0.76426
617	W	637	W	637	W	637	W	617	637	637	637	A	GluD1_compact_nonNeuro	TGG	TRP	W	225.979	221.349	263.961	0	7	0	1	0.785849	0.422222	0.598629	0.536232	0.632542	0.709565	0.681416	0.747934	0.625	0.642157	0.768908	0.796364	0.91169	0.884058	0.930157	0.576923	0.769765	0.836434	0.799054	0.826087	0.798693	0.789637
618	W	638	W	638	W	0		618	638	638	638	A	GluD1_compact_nonNeuro	TGG	TRP	W	223.351	214.504	266.406	0	7	0	0	0.752914	0.636986	0.724187	0.678542	0.76429	0.776812	0.769864	0.855041	0.650685	0.679612	0.808953	0.839538	0.915197	0.930303	0.930157	0.568182	0.749712	0.793298	0.804341	0.794585	0.793658	0.789637
619	L	639	L	639	L	639	L	619	639	639	639	A	GluD1_compact_nonNeuro	CTC	LEU	L	218.889	218.418	265.399	3	6	1	0	0.784615	0.5	0.663928	0.717545	0.746528	0.768116	0.770339	0.821284	0.5	0.716912	0.854286	0.898204	0.847059	0.865054	0.902799	0.5	0.637255	0.799054	0.821114	0.798693	0.76426	0.789637
620	F	640	F	640	F	0		620	640	640	640	A	GluD1_compact_nonNeuro	TTC	PHE	F	219.761	221.931	260.457	1	8	0	0	0.803941	0.635135	0.58492	0.643885	0.67437	0.739821	0.719846	0.690237	0.597758	0.686275	0.727418	0.770414	0.853809	0.85904	0.883149	0.577396	0.693069	0.799054	0.826087	0.793658	0.789637	0.789637
621	T	641	T	641	T	641	T	621	641	641	641	A	GluD1_compact_nonNeuro	ACG	THR	T	223.697	219.565	259.796	3	6	2	1	0.79707	0.696296	0.765993	0.660584	0.66358	0.714286	0.694359	0.721817	0.705706	0.750361	0.753881	0.735672	0.787317	0.848794	0.866769	0.705706	0.58492	0.78	0.794585	0.76426	0.789637	0.789637
622	L	642	L	642	L	642	L	622	642	642	642	A	GluD1_compact_nonNeuro	CTC	LEU	L	222.449	215.016	260.805	3	6	1	2	0.804734	0.783333	0.783673	0.635714	0.661819	0.694919	0.731739	0.740581	0.783333	0.814545	0.695652	0.749129	0.818214	0.831329	0.863547	0.783333	0.602826	0.688235	0.794585	0.789637	0.789637	0.789637
623	I	643	I	643	I	0		623	643	643	643	A	GluD1_compact_nonNeuro	ATT	ILE	I	218.618	216.547	258.543	2	7	0	0	0.804734	0.729834	0.763746	0.662963	0.70369	0.821712	0.750311	0.764055	0.751174	0.71243	0.685714	0.718404	0.73451	0.785408	0.879902	0.661972	0.71243	0.654676	0.75043	0.789637	0.789637	0.789637
624	V	644	V	644	V	0		624	644	644	644	A	GluD1_compact_nonNeuro	GTG	VAL	V	221.568	218.948	255.721	3	6	0	0	0.796098	0.661972	0.795649	0.758333	0.86166	0.871962	0.858757	0.871046	0.794366	0.765993	0.80016	0.735672	0.741676	0.827746	0.780792	0.685714	0.761905	0.611031	0.622067	0.789637	0.789637	0.792965
625	C	645	C	645	C	645	C	625	645	645	645	A	GluD1_compact_nonNeuro	TGC	CYS	C	223.758	215.376	255.803	1	7	0	1	0.792233	0.761905	0.816327	0.717914	0.729644	0.791419	0.797831	0.826453	0.761905	0.816327	0.797101	0.822967	0.901084	0.865054	0.809553	0.761905	0.731022	0.615459	0.660606	0.786096	0.789637	0.792233
626	S	646	S	646	S	0		626	646	646	646	A	GluD1_compact_nonNeuro	TCC	SER	S	220.345	213.273	255.26	3	6	0	0	0.770227	0.826087	0.637276	0.67037	0.652721	0.6916	0.72429	0.760435	0.822857	0.785714	0.743464	0.8	0.831691	0.865054	0.820449	0.822857	0.6875	0.65942	0.618572	0.749389	0.789637	0.811845
627	S	647	S	647	S	647	S	627	647	647	647	A	GluD1_compact_nonNeuro	TCC	SER	S	219.542	215.751	252.295	3	6	0	1	0.684982	0.805714	0.902778	0.800531	0.803704	0.823171	0.866134	0.782856	0.979592	0.740385	0.729412	0.769576	0.786408	0.865054	0.856121	0.979592	0.75	0.713725	0.627451	0.659884	0.789637	0.814893
628	Y	648	Y	648	Y	648	Y	628	648	648	648	A	GluD1_compact_nonNeuro	TAC	TYR	Y	224.99	215.697	249.417	1	6	1	0	0.684966	0.96	1.02667	0.898551	0.936145	0.895425	0.854342	0.879902	0.901408	0.816495	0.755474	0.835524	0.856098	0.900293	0.909874	0.822857	0.75	0.678295	0.707407	0.660606	0.75165	0.810573
629	T	649	T	649	T	0		629	649	649	649	A	GluD1_compact_nonNeuro	ACA	THR	T	222.56	211.177	251.672	3	6	0	0	0.650718	0.94246	0.80625	0.773966	0.797418	0.846875	0.841557	0.762621	0.772636	0.859375	0.895377	0.797546	0.912877	0.857314	0.870303	0.834783	0.763889	0.688525	0.713725	0.621747	0.692956	0.796551
630	A	650	A	650	A	0		630	650	650	650	A	GluD1_compact_nonNeuro	GCC	ALA	A	219.485	211.668	249.216	3	6	0	0	0.657005	0.598739	0.684211	0.693182	0.808544	0.682741	0.753086	0.792592	0.692857	0.694737	0.867537	0.861419	0.882448	0.839031	0.860507	0.811268	0.785714	0.738064	0.678295	0.629376	0.699917	0.7898
631	N	651	N	651	N	651	N	631	651	651	651	A	GluD1_compact_nonNeuro	AAC	ASN	N	219.091	214.576	245.878	1	8	0	1	0.769231	0.554286	0.606481	0.583965	0.575521	0.723618	0.819603	0.797778	0.593878	0.77193	0.841629	0.812195	0.882448	0.897436	0.851676	0.554286	0.789727	0.747863	0.688525	0.747713	0.658031	0.803417
632	L	652	L	652	L	0		632	652	652	652	A	GluD1_compact_nonNeuro	CTT	LEU	L	223.304	212.675	245.139	3	6	0	0	0.776699	0.461905	0.511719	0.777311	0.862745	0.845201	0.872388	0.885572	0.461905	0.755682	0.872784	0.888889	0.967298	0.866587	0.910535	0.692857	0.784854	0.829412	0.741488	0.756944	0.662304	0.735153
633	A	653	A	653	A	653	A	633	653	653	653	A	GluD1_compact_nonNeuro	GCT	ALA	A	220.418	208.797	244.763	3	6	1	0	0.744565	0.461905	0.707447	0.802617	0.875796	0.822	0.791355	0.789629	0.707143	0.825355	0.92491	0.948718	0.893867	0.839458	0.876812	0.55	0.697368	0.785714	0.747616	0.719836	0.728267	0.738621
634	A	654	A	654	A	0		634	654	654	654	A	GluD1_compact_nonNeuro	GCC	ALA	A	217.838	210.269	242.82	3	6	0	0	0.738057	0.554286	0.519531	0.465174	0.493304	0.611949	0.657698	0.688213	0.707143	0.825355	0.898551	0.96008	0.91866	0.883191	0.873992	0.698276	0.692857	0.793985	0.876304	0.717791	0.798947	0.709049
635	F	655	F	655	F	0		635	655	655	655	A	GluD1_compact_nonNeuro	TTC	PHE	F	219.381	213.88	241.045	1	8	0	0	0.773994	0.458333	0.395833	0.502035	0.591964	0.716519	0.770619	0.784103	0.593878	0.77176	0.872784	0.938359	0.944444	0.890805	0.854118	0.692308	0.55	0.785714	0.860656	0.753409	0.770975	0.718297
636	L	656	L	656	L	656	L	636	656	656	656	A	GluD1_compact_nonNeuro	CTC	LEU	L	221.626	208.047	240.06	3	6	1	0	0.843127	0.785714	0.77176	0.611778	0.686335	0.651504	0.754783	0.836782	0.785714	0.763636	0.942857	0.952991	0.943267	0.920118	0.874396	0.684783	0.698276	0.791667	0.853659	0.833676	0.773998	0.777647
637	T	657	T	657	T	657	T	637	657	657	657	A	GluD1_compact_nonNeuro	ACA	THR	T	217.701	208.097	237.25	3	6	0	1	0.889968	0.415966	0.527344	0.5	0.573897	0.586088	0.665391	0.726127	0.785714	0.894886	0.865741	0.926187	0.941023	0.93839	0.949775	0.473684	0.698276	0.791667	0.808065	0.882716	0.805263	0.774295
644	P	664	P	664	P	0		644	664	664	664	A	GluD1_compact_nonNeuro	CCC	PRO	P	229.849	195.767	228.323	3	6	0	0	0.835714	0.979592	0.974702	0.973262	0.882114	0.852598	0.87069	0.880893	0.979592	0.974702	0.973262	0.882114	0.852598	0.87069	0.880893	0.861789	1.11111	0.88	0.8016	0.811863	0.749013	0.830827
645	V	665	V	665	I	0		645	665	665	665	A	GluD1_compact_nonNeuro	ATA	VAL	I	225.683	197.073	226.76	2	7	0	0	0.78	1.11872	1.02667	0.949827	0.817893	0.838137	0.897835	0.846863	1.11872	1.02667	0.949827	0.817893	0.838137	0.897835	0.846863	0.843537	0.952381	0.88	0.782812	0.753873	0.704954	0.830827
646	R	666	R	666	R	666	R	646	666	666	666	A	GluD1_compact_nonNeuro	AGG	ARG	R	227.527	200.723	228.636	2	7	0	1	0.78	0.648649	0.819082	0.794245	0.848538	0.904433	0.860919	0.83893	0.648649	0.819082	0.794245	0.848538	0.904433	0.860919	0.83893	1.05185	0.938166	0.882155	0.869792	0.753873	0.824515	0.811454
647	T	667	T	667	T	0		647	667	667	667	A	GluD1_compact_nonNeuro	ACT	THR	T	222.99	202.061	224.869	3	6	0	0	0.738281	0.983108	1.02308	0.921649	0.927672	0.903333	0.917083	0.898109	0.983108	1.02308	0.921649	0.927672	0.903333	0.917083	0.904762	0.952381	0.926641	0.963235	0.820312	0.712195	0.815881	0.799159
648	F	668	F	668	F	0		648	668	668	668	A	GluD1_compact_nonNeuro	TTC	PHE	F	221.024	198.262	222.822	1	8	0	0	0.805958	0.905333	0.948307	1.05704	0.992515	0.934179	0.949289	0.909966	0.905333	0.948307	1.05704	0.977642	0.953795	0.901615	0.891386	0.938166	0.9375	0.917367	0.763889	0.790328	0.815881	0.767778
649	Q	669	Q	669	Q	669	Q	649	669	669	669	A	GluD1_compact_nonNeuro	CAG	GLN	Q	220.67	203.58	220.247	1	7	1	1	0.845201	0.910432	0.94902	0.982394	0.989619	0.932571	0.917083	0.965517	0.910432	0.94902	0.982394	0.989619	0.932571	0.917083	0.948867	0.926641	0.92775	0.851852	0.833333	0.829545	0.793651	0.793062
650	D	670	D	670	D	0		650	670	670	670	A	GluD1_compact_nonNeuro	GAC	ASP	D	222.936	205.053	216.441	1	8	0	0	0.845201	0.908108	0.92645	0.992337	0.942442	0.907394	0.901262	0.855556	0.908108	0.92645	0.992337	0.942442	0.907394	0.901262	0.855556	0.926641	0.907738	0.773684	0.763889	0.829545	0.781119	0.787879
651	L	671	L	671	L	671	L	651	671	671	671	A	GluD1_compact_nonNeuro	CTG	LEU	L	222.028	208.954	219.075	4	5	0	2	0.853367	0.910959	0.943294	0.886583	0.886855	0.881588	0.847222	0.846249	0.910959	0.943294	0.985714	0.947826	0.849921	0.833789	0.859206	0.916988	0.917367	0.78	0.853871	0.839724	0.818048	0.781028
652	S	672	S	672	S	672	S	652	672	672	672	A	GluD1_compact_nonNeuro	TCC	SER	S	223.093	207.203	222.948	3	6	1	1	0.879227	0.813356	0.866667	0.937799	0.892072	0.874746	0.903888	0.917466	0.813356	0.866667	0.937799	0.892072	0.915825	0.95723	0.904892	0.833333	0.843137	0.763889	0.846351	0.869361	0.795789	0.792237
653	K	673	K	673	K	0		653	673	673	673	A	GluD1_compact_nonNeuro	AAA	LYS	K	227.133	205.301	222.871	1	7	0	0	0.847116	0.904762	0.82563	0.829329	0.819549	0.81963	0.768391	0.800743	0.904762	0.82563	0.829329	0.819549	0.81963	0.768391	0.800743	0.833333	0.766337	0.853871	0.851232	0.832055	0.797872	0.816083
654	Q	674	Q	674	Q	0		654	674	674	674	A	GluD1_compact_nonNeuro	CAA	GLN	Q	227.449	209.551	219.064	1	7	0	0	0.819838	0.955734	0.83965	0.826959	0.892562	0.799652	0.818133	0.830276	0.955734	0.83965	0.826959	0.81039	0.792822	0.821986	0.85	0.785473	0.716667	0.846351	0.855724	0.808824	0.831025	0.846616
655	L	675	L	675	V	0		655	675	675	675	A	GluD1_compact_nonNeuro	GTG	LEU	V	228.622	211.048	224.23	3	6	0	0	0.813765	1.05556	0.868687	0.912605	0.823081	0.844682	0.843154	0.818145	1.05556	0.977273	0.805958	0.870259	0.827692	0.827306	0.790556	0.735812	0.703636	0.846351	0.835987	0.805556	0.836506	0.831498
656	E	676	E	676	E	0		656	676	676	676	A	GluD1_compact_nonNeuro	GAA	GLU	E	232.355	206.726	223.728	1	7	0	0	0.809872	0.626667	0.581818	0.689524	0.768958	0.783495	0.766882	0.777267	0.626667	0.581818	0.689524	0.768958	0.783495	0.766882	0.777267	0.756539	0.818398	0.852484	0.832055	0.800423	0.864433	0.838889
657	M	677	M	677	M	0		657	677	677	677	A	GluD1_compact_nonNeuro	ATG	MET	M	234.713	209.474	222.082	0	9	0	0	0.826625	0.706767	0.621359	0.662069	0.699704	0.839245	0.871784	0.798913	0.706767	0.621359	0.723214	0.788371	0.849684	0.78541	0.757827	0.559524	0.844156	0.80146	0.804878	0.836506	0.860199	0.86765
658	S	678	S	678	S	0		658	678	678	678	A	GluD1_compact_nonNeuro	TCT	SER	S	237.967	206.549	220.354	3	6	0	0	0.859158	0.618421	0.632353	0.629371	0.731293	0.678169	0.706724	0.757362	0.618421	0.632353	0.629371	0.731293	0.678169	0.706724	0.787284	0.756539	0.861742	0.792701	0.802318	0.864433	0.845411	0.86765
659	Y	679	Y	679	Y	679	Y	659	679	679	679	A	GluD1_compact_nonNeuro	TAT	TYR	Y	233.526	205.126	216.152	1	6	1	1	0.860199	0.607199	0.521212	0.594836	0.696257	0.686499	0.691924	0.784964	0.607199	0.521212	0.594836	0.696257	0.686499	0.691924	0.784964	0.753968	0.744559	0.778547	0.767575	0.860199	0.848485	0.87425
660	G	680	G	680	G	680	G	660	680	680	680	A	GluD1_compact_nonNeuro	GGC	GLY	G	236.33	202.824	215.006	3	6	1	0	0.842153	0.488312	0.526316	0.717647	0.743013	0.828477	0.783774	0.787175	0.488312	0.526316	0.717647	0.743013	0.828477	0.783774	0.787175	0.772636	0.744559	0.795556	0.803498	0.842153	0.843686	0.870475
661	T	681	T	681	T	0		661	681	681	681	A	GluD1_compact_nonNeuro	ACT	THR	T	236.213	203.307	211.214	3	6	0	0	0.846364	0.748052	0.691489	0.694656	0.701087	0.779861	0.807839	0.80433	0.748052	0.691489	0.694656	0.701087	0.779861	0.807839	0.80433	0.772636	0.746528	0.795556	0.840789	0.846364	0.86765	0.830793
662	V	682	V	682	V	682	V	662	682	682	682	A	GluD1_compact_nonNeuro	GTC	VAL	V	236.881	201.055	207.823	3	6	1	1	0.819237	0.945274	0.789931	0.683206	0.681529	0.709972	0.695043	0.769902	0.945274	0.789931	0.683206	0.681529	0.709972	0.695043	0.769902	0.769841	0.732955	0.759062	0.861397	0.819237	0.871489	0.846614
663	R	683	R	683	R	683	R	663	683	683	683	A	GluD1_compact_nonNeuro	CGG	ARG	R	240.06	204.372	206.444	4	5	0	2	0.842153	0.847059	0.796007	0.917293	0.848757	0.815657	0.800893	0.765496	0.847059	0.796007	0.917293	0.848757	0.815657	0.800893	0.765496	0.787728	0.721591	0.817451	0.851432	0.842153	0.868603	0.877863
664	D	684	D	684	D	0		664	684	684	684	A	GluD1_compact_nonNeuro	GAT	ASP	D	238.575	203.146	201.282	1	8	0	0	0.854913	0.860435	0.90553	0.676692	0.770424	0.757835	0.69584	0.711787	0.860435	0.90553	0.676692	0.770424	0.757835	0.69584	0.711787	0.754011	0.719775	0.817451	0.788013	0.854913	0.808003	0.865414
665	S	685	S	685	S	0		665	685	685	685	A	GluD1_compact_nonNeuro	TCT	SER	S	234.216	201.455	202.71	3	6	0	0	0.873232	0.925373	0.840364	0.884149	0.846077	0.723388	0.719866	0.72	0.925373	0.840364	0.884149	0.846077	0.723388	0.719866	0.72	0.767974	0.805254	0.807519	0.793789	0.873232	0.822368	0.859004
666	A	686	A	686	A	0		666	686	686	686	A	GluD1_compact_nonNeuro	GCT	ALA	A	230.64	201.314	201.721	3	6	0	0	0.832729	0.866667	0.817225	0.793985	0.847435	0.849562	0.893871	0.875832	0.866667	0.817225	0.793985	0.847435	0.849562	0.893871	0.867631	0.839286	0.849498	0.807519	0.835938	0.832729	0.860324	0.862197
667	V	687	V	687	V	687	V	667	687	687	687	A	GluD1_compact_nonNeuro	GTA	VAL	V	230.311	201.855	205.391	3	6	1	1	0.795	0.571429	0.746714	0.877076	0.935887	0.87485	0.855204	0.856325	0.571429	0.746714	0.877076	0.935887	0.87485	0.855204	0.856325	0.911765	0.875855	0.80597	0.850475	0.795	0.866994	0.843601
668	Y	688	Y	688	Y	0		668	688	688	688	A	GluD1_compact_nonNeuro	TAT	TYR	Y	234.791	206.132	204.158	1	6	0	0	0.852723	0.863636	0.80625	0.847538	0.819231	0.804061	0.827872	0.859404	0.863636	0.80625	0.847538	0.819231	0.804061	0.827872	0.859404	1.02574	0.917563	0.858779	0.841195	0.852723	0.866994	0.843601
669	E	689	E	689	E	689	E	669	689	689	689	A	GluD1_compact_nonNeuro	GAG	GLU	E	231.158	206.579	200.151	1	7	1	1	0.842153	0.87619	0.795789	0.94709	0.884774	0.806918	0.818182	0.860324	0.87619	0.795789	0.865199	0.832031	0.78209	0.826156	0.842105	0.87619	0.917563	0.865385	0.791713	0.842153	0.82511	0.841951
670	Y	690	Y	690	Y	0		670	690	690	690	A	GluD1_compact_nonNeuro	TAC	TYR	Y	225.075	205.297	201.438	1	6	0	0	0.841134	0.90998	0.896	0.899495	0.939153	0.855271	0.853201	0.773234	0.818662	0.877551	0.958923	0.903377	0.78806	0.800582	0.788384	0.845588	0.943158	0.888222	0.827707	0.841134	0.833664	0.866995
671	F	691	F	691	F	0		671	691	691	691	A	GluD1_compact_nonNeuro	TTC	PHE	F	226.323	205.386	205.365	1	8	0	0	0.841134	0.821429	0.881944	0.917778	0.823126	0.814677	0.86754	0.882933	0.821429	0.881944	0.917778	0.823126	0.78995	0.842024	0.903309	0.845588	0.888889	0.876623	0.869375	0.841134	0.840112	0.888889
672	R	692	R	692	R	692	R	672	692	692	692	A	GluD1_compact_nonNeuro	CGA	ARG	R	231.251	209.829	203.324	4	4	0	1	0.841134	0.8125	0.820312	0.90404	0.8861	0.885459	0.834263	0.871698	0.8125	0.820312	0.90404	0.8861	0.885459	0.834263	0.836502	0.821429	0.917563	0.895522	0.8775	0.841134	0.837321	0.850698
673	A	693	A	693	A	693	A	673	693	693	693	A	GluD1_compact_nonNeuro	GCC	ALA	A	226.066	210.535	201.657	3	6	0	1	0.853815	0.842593	0.9525	0.883951	0.880658	0.907282	0.842508	0.798643	0.842593	0.85034	0.883951	0.908919	0.869281	0.809318	0.881398	0.938776	0.900709	0.970588	0.912281	0.853815	0.845815	0.858783
674	K	694	K	694	K	0		674	694	694	694	A	GluD1_compact_nonNeuro	AAG	LYS	K	222.942	209.238	203.604	1	7	0	0	0.843182	1.04444	0.975	0.935065	0.908771	0.854864	0.829528	0.84599	0.979167	0.889356	0.918367	0.890437	0.883495	0.901288	0.865929	0.973085	0.795789	0.875912	0.912281	0.843182	0.87083	0.858783
675	G	695	G	695	G	695	G	675	695	695	695	A	GluD1_compact_nonNeuro	GGC	GLY	G	225.762	212.577	206.759	3	6	1	1	0.875027	0.965753	1.06122	0.994505	0.919786	0.883716	0.864943	0.927239	0.965753	1.06122	0.994505	0.919786	0.847549	0.892687	0.885535	1.08986	0.865979	0.875912	0.931072	0.875027	0.878606	0.874845
676	T	696	T	696	T	0		676	696	696	696	A	GluD1_compact_nonNeuro	ACC	THR	T	225.521	214.734	204.28	3	6	0	0	0.933362	1.05915	1.01053	0.971223	0.9367	0.881188	0.906456	0.857143	1.05915	1.01053	0.913265	0.8875	0.878939	0.869565	0.925094	0.904762	0.940312	0.875912	0.873984	0.933362	0.87083	0.889745
677	N	697	N	697	N	0		677	697	697	697	A	GluD1_compact_nonNeuro	AAC	ASN	N	221.227	215.62	202.408	1	8	0	0	0.928696	0.892019	0.793939	0.86052	0.917683	0.832621	0.808283	0.773626	0.888889	0.950495	0.891757	0.882154	0.908293	0.905547	0.891556	0.969388	0.957328	0.864734	0.871166	0.928696	0.886931	0.867626
678	P	698	P	698	P	698	P	678	698	698	698	A	GluD1_compact_nonNeuro	CCC	PRO	P	220.539	218.695	205.116	3	6	0	1	0.94413	0.802817	0.822606	0.765957	0.797156	0.806272	0.780258	0.791202	0.926641	0.945455	0.938478	0.971908	0.947879	0.923913	0.878151	0.972973	0.952727	0.897993	0.876543	0.94413	0.928028	0.891414
679	L	699	L	699	L	0		679	699	699	699	A	GluD1_compact_nonNeuro	CTG	LEU	L	216.721	217.689	203.415	4	5	0	0	0.892157	0.737516	0.81875	0.773338	0.786826	0.774929	0.756237	0.665732	0.972973	0.90099	0.924974	0.941077	0.96274	0.896947	0.87854	0.864865	0.972171	0.891533	0.89961	0.892157	0.942982	0.897722
680	E	700	E	700	E	0		680	700	700	700	A	GluD1_compact_nonNeuro	GAG	GLU	E	219.027	213.28	205.126	1	7	0	0	0.907076	0.648649	0.924	0.856538	0.844611	0.816762	0.825363	0.815018	0.902256	0.91	0.924974	0.908771	0.915926	0.937718	0.926471	0.862222	0.907921	0.938478	0.922411	0.907076	0.929012	0.923225
681	Q	701	Q	701	Q	701	Q	681	701	701	701	A	GluD1_compact_nonNeuro	CAG	GLN	Q	215.348	215.472	208.985	1	7	1	0	0.924672	0.797697	0.792453	0.750507	0.704386	0.752115	0.771153	0.831915	0.862222	0.952727	0.958571	0.964286	0.94159	0.929804	0.895182	0.92381	0.864686	0.974209	0.919786	0.924672	0.909976	0.917202
682	D	702	D	702	D	702	D	682	702	702	702	A	GluD1_compact_nonNeuro	GAC	ASP	D	217.317	210.882	210.611	1	8	0	1	0.887685	0.803828	0.854369	0.775553	0.743746	0.804835	0.820394	0.791815	0.920548	0.934046	0.995159	0.928571	0.91063	0.980519	0.952522	0.902256	0.858086	0.981373	0.955556	0.887685	0.924956	0.928931
683	S	703	S	703	S	703	S	683	703	703	703	A	GluD1_compact_nonNeuro	AGC	SER	S	220.603	213.915	212.905	1	8	0	2	0.924672	0.872727	0.862745	0.859155	0.908333	0.822857	0.830811	0.805768	0.910432	0.952381	0.960192	0.91506	0.934874	0.915057	0.891189	0.926641	0.91	0.933673	0.957454	0.924672	0.930736	0.928931
684	T	704	T	704	T	704	T	684	704	704	704	A	GluD1_compact_nonNeuro	ACG	THR	T	221.921	209.902	214.2	3	6	1	1	0.937756	1.00593	0.847647	0.837963	0.842105	0.908293	0.864937	0.89432	1.00593	0.847647	0.84507	0.827976	0.87013	0.945336	0.933094	0.835556	0.945455	0.893617	0.987805	0.937756	0.891795	0.907086
685	F	705	F	705	F	0		685	705	705	705	A	GluD1_compact_nonNeuro	TTT	PHE	F	222.26	208.549	210.207	1	8	0	0	0.975728	0.888278	0.981661	0.93617	0.926316	0.937063	0.913422	0.83666	0.888278	0.981661	0.93617	0.926316	0.937063	0.91741	0.92119	0.835556	0.955005	0.909693	0.91506	0.975728	0.923645	0.913805
686	A	706	A	706	A	0		686	706	706	706	A	GluD1_compact_nonNeuro	GCT	ALA	A	225.298	213.409	210.884	3	6	0	0	0.935652	0.946479	0.955005	1.00549	1.06718	0.967654	0.941299	0.857843	0.946479	0.984848	0.9844	0.99366	0.910345	0.857456	0.848896	0.898649	0.90099	0.968085	0.91506	0.935652	0.911207	0.888499
687	E	707	E	707	E	0		687	707	707	707	A	GluD1_compact_nonNeuro	GAA	GLU	E	226.561	213.409	215.33	1	7	0	0	0.958912	1.14734	1.05029	0.950235	0.898817	0.869237	0.815003	0.809883	1.07042	1.00255	0.924249	0.870445	0.855489	0.867288	0.796999	1.00901	0.876699	0.911139	0.932421	0.958912	0.94169	0.882681
688	L	708	L	708	L	0		688	708	708	708	A	GluD1_compact_nonNeuro	CTC	LEU	L	228.216	208.588	213.36	3	6	0	0	0.917874	0.818662	0.877551	0.824275	0.820416	0.80597	0.799845	0.857112	0.818662	0.877551	0.824275	0.820416	0.80597	0.799845	0.827892	0.972973	0.892857	0.945643	0.967456	0.917874	0.947906	0.897072
689	W	709	W	709	W	0		689	709	709	709	A	GluD1_compact_nonNeuro	TGG	TRP	W	229.808	213.286	208.435	0	7	0	0	0.909091	0.997899	0.909722	0.952381	0.977908	0.988806	0.95382	0.928947	0.997899	0.909722	0.952381	0.926741	0.905725	0.920567	0.9341	0.86758	1.0014	0.93223	0.911765	0.909091	0.926201	0.898843
690	R	710	R	710	R	710	R	690	710	710	710	A	GluD1_compact_nonNeuro	CGG	ARG	R	228.793	215.523	213.026	4	5	1	2	0.916845	1.02857	1.02344	0.927052	0.971175	0.943135	0.93702	0.929417	0.976027	0.91	0.968313	0.976429	0.983961	0.937666	0.944769	0.95	0.928571	0.931287	0.939394	0.916845	0.900713	0.888172
691	T	711	T	711	T	711	T	691	711	711	711	A	GluD1_compact_nonNeuro	ACC	THR	T	232.076	211.376	215.117	3	6	0	1	0.904033	0.888031	0.994175	0.819416	0.861111	0.806597	0.826965	0.849706	0.888031	0.828479	0.819416	0.772453	0.800597	0.83246	0.804934	1.01543	0.918367	0.884722	0.898551	0.904033	0.886238	0.887394
692	I	712	I	712	I	0		692	712	712	712	A	GluD1_compact_nonNeuro	ATC	ILE	I	234.453	209.963	211.715	2	7	0	0	0.896321	0.858447	0.870748	0.929851	0.88895	0.830686	0.839018	0.800217	0.858447	0.870748	0.929851	0.88895	0.830686	0.787307	0.792045	0.913889	0.975	0.95979	0.898879	0.896321	0.889163	0.893992
693	S	713	S	713	S	0		693	713	713	713	A	GluD1_compact_nonNeuro	AGC	SER	S	234.59	213.819	209.724	1	8	0	0	0.905066	0.976027	1.00351	0.938478	0.963	0.928299	0.908271	0.909718	0.976027	1.00351	0.941176	0.942212	0.882255	0.880117	0.83974	0.973111	1	0.927052	0.908333	0.905066	0.869814	0.870098
694	K	714	K	714	K	0		694	714	714	714	A	GluD1_compact_nonNeuro	AAG	LYS	K	237.739	215.081	213.48	1	7	0	0	0.88466	0.944805	0.920479	0.903724	0.88371	0.952438	0.944733	0.902256	1.00832	0.901526	0.836555	0.92037	0.835288	0.803571	0.771223	0.976027	0.912306	0.908511	0.920409	0.88466	0.863248	0.864469
695	N	715	N	715	N	715	N	695	715	715	715	A	GluD1_compact_nonNeuro	AAC	ASN	N	241.371	214.476	212.03	1	8	1	3	0.842456	0.820513	0.934641	0.886364	0.904762	0.906365	0.908271	0.852974	0.91866	1	0.913043	0.8875	0.822414	0.803763	0.778417	1.00832	0.953333	0.937352	0.905186	0.842456	0.87069	0.884132
696	G	716	G	716	G	716	G	696	716	716	716	A	GluD1_compact_nonNeuro	GGA	GLY	G	239.843	214.124	207.51	3	5	0	1	0.842456	0.936488	1.01822	0.960849	0.894863	0.902357	0.918071	0.893082	0.936488	1.01822	0.962567	0.891667	0.911565	0.87984	0.837305	0.91866	0.917647	0.903957	0.878049	0.842456	0.847474	0.893531
697	G	717	G	717	G	717	G	697	717	717	717	A	GluD1_compact_nonNeuro	GGG	GLY	G	238.49	211.262	208.57	3	6	1	0	0.883671	0.936488	0.99686	0.921324	0.891667	0.840251	0.835478	0.790034	0.936488	0.99686	0.921324	0.891667	0.858974	0.841667	0.810824	0.91866	0.943894	0.892449	0.895694	0.883671	0.853901	0.858881
698	A	718	A	718	A	718	A	698	718	718	718	A	GluD1_compact_nonNeuro	GCT	ALA	A	241.354	210.397	210.429	3	6	0	1	0.867314	0.96	0.937951	0.885645	0.858763	0.858502	0.802764	0.780267	0.96	0.937951	0.885645	0.858763	0.855	0.809869	0.786112	0.886154	0.94902	0.903957	0.856098	0.867314	0.875763	0.825869
699	D	719	D	719	D	719	D	699	719	719	719	A	GluD1_compact_nonNeuro	GAC	ASP	D	239.482	211.003	214.563	1	8	0	1	0.849417	0.881818	0.835714	0.845	0.799652	0.818699	0.801344	0.838393	0.881818	0.835714	0.863309	0.811704	0.769034	0.790308	0.81106	0.914286	0.866667	0.897407	0.84697	0.849417	0.907329	0.805201
700	N	720	N	720	N	720	N	700	720	720	720	A	GluD1_compact_nonNeuro	AAC	ASN	N	240.348	207.614	216.066	1	8	0	1	0.888027	0.740991	0.722689	0.804762	0.782609	0.781409	0.766383	0.794613	0.740991	0.722689	0.804762	0.782609	0.781409	0.793754	0.812613	0.936293	0.86	0.861957	0.856098	0.888027	0.86123	0.780801
701	C	721	C	721	C	721	C	701	721	721	721	A	GluD1_compact_nonNeuro	TGC	CYS	C	240.731	205.478	211.885	1	7	1	0	0.888027	0.861538	0.755859	0.845388	0.770425	0.786212	0.753587	0.79092	0.861538	0.755859	0.845388	0.770425	0.786212	0.753587	0.79092	0.863636	0.877551	0.841176	0.84697	0.888027	0.791126	0.778589
702	V	722	V	722	V	722	V	702	722	722	722	A	GluD1_compact_nonNeuro	GTG	VAL	V	241.061	201.509	210.626	3	6	0	1	0.843054	0.843478	0.848583	0.71115	0.693037	0.671717	0.71988	0.777163	0.843478	0.848583	0.71115	0.693037	0.671717	0.71988	0.777163	0.791667	0.884354	0.8125	0.872727	0.843054	0.794982	0.777961
703	S	723	S	723	S	723	S	703	723	723	723	A	GluD1_compact_nonNeuro	TCC	SER	S	242.482	200.442	206.807	3	6	1	1	0.802413	0.826087	0.756598	0.766138	0.714706	0.612647	0.637695	0.666031	0.826087	0.756598	0.766138	0.714706	0.612647	0.637695	0.666031	0.87963	0.781787	0.808036	0.890298	0.802413	0.775523	0.783661
704	N	724	N	724	S	724	S	704	724	724	724	A	GluD1_compact_nonNeuro	AGT	ASN	S	241.862	196.922	207.333	1	8	0	1	0.794623	0.921569	0.797938	0.666667	0.64091	0.583352	0.617436	0.635294	0.921569	0.797938	0.666667	0.64091	0.583352	0.617436	0.635294	0.813356	0.716253	0.837918	0.857143	0.794623	0.767035	0.732703
705	P	725	P	725	P	0		705	725	725	725	A	GluD1_compact_nonNeuro	CCT	PRO	P	238.597	195.12	208.816	3	6	0	0	0.778504	0.756539	0.898618	0.804954	0.753472	0.772848	0.687783	0.656948	0.756539	0.898618	0.804954	0.753472	0.772848	0.687783	0.656948	0.659722	0.787879	0.874396	0.809329	0.778504	0.738916	0.766225
706	S	726	S	726	S	726	S	706	726	726	726	A	GluD1_compact_nonNeuro	TCA	SER	S	242.381	193.248	209.389	3	4	1	0	0.753236	0.764588	0.761905	0.864355	0.795312	0.767081	0.627413	0.61358	0.764588	0.761905	0.864355	0.795312	0.767081	0.627413	0.61358	0.567404	0.716667	0.843168	0.766391	0.753236	0.758026	0.771922
707	E	727	E	727	E	0		707	727	727	727	A	GluD1_compact_nonNeuro	GAA	GLU	E	243.939	197.766	211.564	1	7	0	0	0.692708	0.671429	0.738636	0.626866	0.63256	0.70448	0.7475	0.75499	0.671429	0.738636	0.626866	0.63256	0.70448	0.7475	0.75499	0.678571	0.718294	0.739979	0.765334	0.692708	0.740837	0.782222
708	G	728	G	728	G	0		708	728	728	728	A	GluD1_compact_nonNeuro	GGC	GLY	G	240.647	196.515	214.646	3	6	0	0	0.719614	0.659722	0.439863	0.544361	0.601969	0.700922	0.741379	0.806462	0.659722	0.439863	0.544361	0.601969	0.700922	0.741379	0.806462	0.529577	0.733104	0.728417	0.69422	0.719614	0.75584	0.775846
709	I	729	I	729	I	0		709	729	729	729	A	GluD1_compact_nonNeuro	ATC	ILE	I	240.762	192.818	215.291	2	7	0	0	0.698687	0.441315	0.831186	0.893827	0.85005	0.766156	0.762669	0.743846	0.441315	0.831186	0.893827	0.85005	0.766156	0.762669	0.743846	0.645833	0.822704	0.680851	0.648485	0.698687	0.737644	0.789767
710	R	730	R	730	R	730	R	710	730	730	730	A	GluD1_compact_nonNeuro	AGG	ARG	R	244.279	193.005	219.207	2	7	1	0	0.741667	0.52	0.637755	0.795556	0.822967	0.73931	0.715587	0.788339	0.52	0.637755	0.795556	0.822967	0.73931	0.715587	0.788339	0.664286	0.647959	0.608696	0.640719	0.741667	0.753337	0.797231
711	K	731	K	731	K	0		711	731	731	731	A	GluD1_compact_nonNeuro	AAG	LYS	K	242.744	197.18	219.129	1	7	0	0	0.711729	0.628378	0.54314	0.502527	0.574387	0.609583	0.712712	0.769858	0.628378	0.54314	0.502527	0.574387	0.609583	0.712712	0.769858	0.645833	0.575964	0.55683	0.640719	0.711729	0.748485	0.790299
712	A	732	A	732	A	0		712	732	732	732	A	GluD1_compact_nonNeuro	GCA	ALA	A	237.588	196.33	220.243	3	6	0	0	0.704751	0.645833	0.48375	0.617647	0.624546	0.769562	0.805544	0.771416	0.645833	0.48375	0.617647	0.624546	0.769562	0.805544	0.771416	0.628378	0.485969	0.555901	0.576431	0.704751	0.770614	0.783179
713	K	733	K	733	K	0		713	733	733	733	A	GluD1_compact_nonNeuro	AAG	LYS	K	238.483	192.513	221.625	1	7	0	0	0.721678	0.767347	0.875421	0.982014	0.81039	0.779189	0.772661	0.834531	0.767347	0.875421	0.982014	0.81039	0.779189	0.772661	0.834531	0.551859	0.436426	0.555901	0.625183	0.721678	0.748899	0.794267
714	K	734	K	734	K	734	K	714	734	734	734	A	GluD1_compact_nonNeuro	AAG	LYS	K	241.85	193.788	223.98	1	7	0	1	0.721678	0.630137	0.760396	0.765957	0.752801	0.747094	0.776065	0.837328	0.630137	0.760396	0.765957	0.752801	0.747094	0.776065	0.837328	0.537143	0.47625	0.498885	0.66358	0.721678	0.731581	0.787361
715	G	735	G	735	G	735	G	715	735	735	735	A	GluD1_compact_nonNeuro	GGG	GLY	G	239.887	198.841	223.796	3	6	0	1	0.706398	0.47774	0.533333	0.546498	0.695056	0.798482	0.779648	0.775182	0.47774	0.533333	0.546498	0.695056	0.798482	0.779648	0.775182	0.482877	0.422442	0.575827	0.656442	0.706398	0.76993	0.799458
716	N	736	N	736	N	0		716	736	736	736	A	GluD1_compact_nonNeuro	AAC	ASN	N	237.979	202.945	223.894	1	8	0	0	0.692462	0.362934	0.565954	0.630282	0.726965	0.642512	0.684807	0.761993	0.362934	0.565954	0.630282	0.726965	0.642512	0.684807	0.761993	0.540117	0.506931	0.575827	0.650307	0.692462	0.763206	0.780267
717	Y	737	Y	737	Y	737	Y	717	737	737	737	A	GluD1_compact_nonNeuro	TAC	TYR	Y	239.528	201.987	219.724	1	6	1	0	0.746352	0.563601	0.510891	0.59011	0.545918	0.647343	0.681409	0.754135	0.563601	0.510891	0.59011	0.545918	0.647343	0.681409	0.754135	0.471284	0.465455	0.647482	0.658385	0.746352	0.739356	0.759734
718	A	738	A	738	A	738	A	718	738	738	738	A	GluD1_compact_nonNeuro	GCC	ALA	A	233.773	201.371	218.426	3	6	2	1	0.738889	0.465686	0.547368	0.608696	0.60788	0.694841	0.695363	0.766298	0.465686	0.547368	0.608696	0.60788	0.694841	0.695363	0.766298	0.558559	0.646465	0.648551	0.658385	0.738889	0.739356	0.794267
719	F	739	F	739	F	0		719	739	739	739	A	GluD1_compact_nonNeuro	TTC	PHE	F	235.543	198.108	214.464	1	8	0	0	0.731573	0.47549	0.640274	0.580021	0.589794	0.681122	0.728365	0.743992	0.47549	0.640274	0.580021	0.589794	0.681122	0.728365	0.743992	0.515068	0.658163	0.682685	0.695257	0.731573	0.763206	0.780267
720	L	740	L	740	L	740	L	720	740	740	740	A	GluD1_compact_nonNeuro	CTG	LEU	L	231.698	200.287	212.263	4	5	1	0	0.731573	0.625823	0.597264	0.706107	0.651584	0.716229	0.732502	0.86799	0.625823	0.597264	0.706107	0.651584	0.716229	0.732502	0.86799	0.608974	0.689562	0.687668	0.728402	0.731573	0.740132	0.771223
721	W	741	W	741	W	0		721	741	741	741	A	GluD1_compact_nonNeuro	TGG	TRP	W	232.68	196.048	208.301	0	7	0	0	0.725233	0.755844	0.85761	0.879808	0.826524	0.833493	0.800527	0.812379	0.755844	0.85761	0.879808	0.826524	0.833493	0.800527	0.812379	0.549769	0.686074	0.736626	0.745532	0.725233	0.764007	0.768302
722	D	742	D	742	D	742	D	722	742	742	742	A	GluD1_compact_nonNeuro	GAT	ASP	D	228.987	193.103	208.607	1	8	1	0	0.745098	0.947059	0.865596	0.790167	0.797516	0.785595	0.825983	0.838868	0.947059	0.865596	0.790167	0.797516	0.785595	0.825983	0.838868	0.611051	0.698605	0.767591	0.734146	0.745098	0.752212	0.822061
723	V	743	V	743	V	743	V	723	743	743	743	A	GluD1_compact_nonNeuro	GTG	VAL	V	226.51	191.819	211.598	3	6	0	1	0.771021	0.947059	1.03644	0.970149	0.949423	0.844935	0.822093	0.826243	0.947059	1.03644	0.970149	0.949423	0.844935	0.822093	0.796734	0.661972	0.659794	0.782086	0.781818	0.771021	0.752212	0.802484
724	A	744	A	744	A	744	A	724	744	744	744	A	GluD1_compact_nonNeuro	GCC	ALA	A	228.06	188.768	209.684	3	6	1	0	0.771021	0.824584	0.898527	0.815217	0.78375	0.802372	0.80599	0.820533	0.824584	0.898527	0.815217	0.78375	0.802372	0.80599	0.820533	0.7723	0.680851	0.770681	0.781818	0.771021	0.783024	0.804213
725	V	745	V	745	V	745	V	725	745	745	745	A	GluD1_compact_nonNeuro	GTG	VAL	V	231.802	189.851	209.736	3	6	1	3	0.774838	0.854545	0.812054	0.877451	0.814815	0.806154	0.815267	0.835516	0.854545	0.812054	0.877451	0.814815	0.806154	0.815267	0.835516	0.794686	0.768322	0.769324	0.773261	0.774838	0.82082	0.807214
726	V	746	V	746	V	0		726	746	746	746	A	GluD1_compact_nonNeuro	GTG	VAL	V	230.645	190.025	214.022	3	6	0	0	0.810125	0.941176	0.978261	0.980929	0.929494	0.928803	0.947203	0.878507	0.941176	0.978261	0.980929	0.929494	0.928803	0.947203	0.878507	0.86693	0.846354	0.736003	0.800833	0.810125	0.813683	0.801235
727	E	747	E	747	E	747	E	727	747	747	747	A	GluD1_compact_nonNeuro	GAA	GLU	E	228.044	186.788	213.674	1	7	0	1	0.848485	0.947059	0.859398	0.873134	0.844557	0.834833	0.901674	0.895526	0.947059	0.859398	0.873134	0.844557	0.834833	0.901674	0.895526	0.907563	0.827546	0.741176	0.790123	0.848485	0.81016	0.816684
728	Y	748	Y	748	Y	748	Y	728	748	748	748	A	GluD1_compact_nonNeuro	TAC	TYR	Y	234.454	184.469	210.955	1	6	1	1	0.840125	0.935323	0.925656	0.840357	0.858283	0.824195	0.822093	0.85808	0.935323	0.925656	0.840357	0.858283	0.824195	0.822093	0.85808	1.0084	0.875421	0.802941	0.769231	0.840125	0.848739	0.816684
729	A	749	A	749	A	749	A	729	749	749	749	A	GluD1_compact_nonNeuro	GCA	ALA	A	234.601	187.278	214.686	3	6	0	1	0.839127	0.963211	0.948026	0.873134	0.85463	0.892256	0.875687	0.859404	0.963211	0.948026	0.873134	0.85463	0.892256	0.875687	0.859404	0.914286	0.882155	0.851604	0.786464	0.839127	0.84787	0.816684
730	A	750	A	750	A	0		730	750	750	750	A	GluD1_compact_nonNeuro	GCC	ALA	A	232.962	186.115	217.654	3	6	0	0	0.842246	0.973111	0.992798	0.945378	0.93913	0.953571	0.926201	0.875769	0.973111	0.992798	0.945378	0.93913	0.953571	0.926201	0.875769	0.977778	0.926535	0.864315	0.857557	0.842246	0.840623	0.79243
731	L	751	L	751	L	0		731	751	751	751	A	GluD1_compact_nonNeuro	CTG	LEU	L	233.003	182.027	215.785	4	5	0	0	0.819175	0.884615	0.960137	0.88293	0.853175	0.857605	0.839178	0.827489	0.884615	0.960137	0.88293	0.853175	0.857605	0.839178	0.827489	0.946451	0.926535	0.892157	0.891616	0.819175	0.840623	0.831495
732	T	752	T	752	T	752	T	732	752	752	752	A	GluD1_compact_nonNeuro	ACG	THR	T	237.138	183.861	215.773	3	6	1	2	0.819175	0.956413	1.03968	0.974453	0.903851	0.887772	0.884956	0.852966	0.956413	1.03968	0.974453	0.903851	0.887772	0.884956	0.852966	0.903846	0.978009	0.94359	0.891616	0.819175	0.833008	0.833844
733	D	753	D	753	D	753	D	733	753	753	753	A	GluD1_compact_nonNeuro	GAT	ASP	D	236.468	185.546	220.254	1	8	0	1	0.844631	0.969697	0.975258	1.04489	0.946538	0.91508	0.909502	0.865169	0.969697	0.975258	1.04489	0.946538	0.91508	0.909502	0.865169	0.926327	0.967262	0.981333	0.929742	0.844631	0.788139	0.824303
734	D	754	D	754	D	754	D	734	754	754	754	A	GluD1_compact_nonNeuro	GAC	ASP	D	237.645	181.981	221.934	1	8	1	1	0.888371	1	0.975258	0.911511	0.918687	0.902637	0.895656	0.838951	1	0.975258	0.911511	0.918687	0.902637	0.895656	0.838951	0.993598	0.946028	0.951338	0.932619	0.888371	0.81016	0.832749
735	D	755	D	755	D	755	D	735	755	755	755	A	GluD1_compact_nonNeuro	GAC	ASP	D	238.728	185.624	225.068	1	8	0	1	0.859714	1.01974	0.885813	0.959448	0.920606	0.912483	0.91741	0.884895	1.01974	0.885813	0.959448	0.920606	0.912483	0.91741	0.884895	0.956338	0.985532	1	0.968489	0.859714	0.836599	0.81962
736	C	756	C	756	C	0		736	756	756	756	A	GluD1_compact_nonNeuro	TGC	CYS	C	233.981	186.572	226.469	1	7	0	0	0.900569	1.02545	0.875566	0.924249	0.971879	0.94888	0.909467	0.893248	1.02545	0.875566	0.924249	0.971879	0.94888	0.909467	0.893248	0.932692	1.01786	0.985714	0.944192	0.900569	0.862742	0.792183
737	S	757	S	757	S	757	S	737	757	757	757	A	GluD1_compact_nonNeuro	TCG	SER	S	235.468	190.172	224.487	3	5	1	1	0.907265	0.954074	1.00561	0.98913	0.924848	0.929902	0.886003	0.865278	0.954074	1.00561	0.98913	0.924848	0.929902	0.886003	0.865278	0.974429	0.975333	0.971831	0.983533	0.907265	0.874045	0.777588
738	V	758	V	758	V	758	V	738	758	758	758	A	GluD1_compact_nonNeuro	GTG	VAL	V	231.861	190.132	222.424	3	6	0	1	0.929902	1.13095	0.959821	1.00919	0.990909	0.986721	0.95758	0.936063	1.13095	0.959821	1.00919	0.990909	0.986721	0.95758	0.936063	0.97	0.987624	0.954781	0.928144	0.929902	0.891496	0.809955
739	T	759	T	759	T	0		739	759	759	759	A	GluD1_compact_nonNeuro	ACT	THR	T	229.396	193.523	223.122	3	6	0	0	0.920673	0.941176	0.947917	0.884058	0.901235	0.974474	1.02676	0.972346	0.941176	0.947917	0.884058	0.901235	0.974474	1.02676	0.972346	0.940606	0.959135	1.00166	0.945019	0.920673	0.87931	0.853736
740	V	760	V	760	V	0		740	760	760	760	A	GluD1_compact_nonNeuro	GTC	VAL	V	226.71	193.941	219.697	3	6	0	0	0.945378	1.25543	1.26316	1.15497	0.957055	0.871818	0.831309	0.86182	1.25543	1.26316	1.15497	0.957055	0.871818	0.831309	0.86182	1.04865	0.965167	0.914664	0.932421	0.945378	0.886957	0.855255
741	I	761	I	761	I	761	I	741	761	761	761	A	GluD1_compact_nonNeuro	ATC	ILE	I	224.191	197.351	219.208	2	7	1	2	0.907394	1.03003	1.04222	0.931612	0.888199	0.932836	0.87753	0.84602	1.03003	1.04222	0.931612	0.888199	0.932836	0.87753	0.84602	1.01952	0.942857	0.935837	0.940975	0.907394	0.87931	0.872549
742	G	762	G	762	G	762	G	742	762	762	762	A	GluD1_compact_nonNeuro	GGC	GLY	G	221.488	196.942	216.86	3	6	0	2	0.873786	0.989899	1.08	1.09483	0.927273	0.882544	0.896652	0.935055	0.989899	1.08	1.02574	0.959684	0.874774	0.900585	0.854762	1.0163	1.02524	0.92284	0.927711	0.873786	0.919279	0.874237
743	N	763	N	763	N	0		743	763	763	763	A	GluD1_compact_nonNeuro	AAC	ASN	N	221.266	198.138	212.87	1	8	0	0	0.872786	1.18113	1.06209	0.906404	0.813445	0.813465	0.83773	0.904762	1.18113	1.08333	0.845977	0.778101	0.829108	0.849214	0.870303	1.09091	0.90099	0.901961	0.917964	0.872786	0.903686	0.880689
744	S	764	S	764	S	0		744	764	764	764	A	GluD1_compact_nonNeuro	AGC	SER	S	217.517	198.366	210.839	1	8	0	0	0.913043	0.920886	0.866402	0.976834	0.93	0.953746	0.887273	0.907928	0.987013	1.00971	0.94476	0.868473	0.905433	0.824407	0.857488	1.06061	0.952727	0.897163	0.878342	0.913043	0.899808	0.861748
745	I	765	I	765	I	765	I	745	765	765	765	A	GluD1_compact_nonNeuro	ATC	ILE	I	220.172	199.203	207.53	2	7	0	1	0.890242	0.803419	0.981132	0.872603	0.775792	0.793943	0.809836	0.829837	0.824561	0.984615	0.866667	0.838207	0.822512	0.764557	0.815937	0.890538	1.00654	0.933673	0.837353	0.890242	0.884463	0.861748
746	S	766	S	766	S	0		746	766	766	766	A	GluD1_compact_nonNeuro	AGC	SER	S	216.419	198.546	204.662	1	8	0	0	0.885962	0.6	0.723364	0.877277	0.915254	0.863551	0.768582	0.696619	0.94	0.741176	0.860417	0.848377	0.910479	0.907173	0.843386	0.935065	0.905882	0.871429	0.837353	0.885962	0.874644	0.868613
747	S	767	S	767	S	0		747	767	767	767	A	GluD1_compact_nonNeuro	AGC	SER	S	218.571	200.566	201.879	1	8	0	0	0.873365	0.95	0.903361	0.759441	0.808556	0.629717	0.678992	0.709988	0.945205	0.707214	0.787852	0.746528	0.774074	0.745493	0.830243	0.997403	0.914851	0.827338	0.891917	0.873365	0.850554	0.865455
748	K	768	K	768	K	0		748	768	768	768	A	GluD1_compact_nonNeuro	AAG	LYS	K	222.15	198.857	200.701	1	7	0	0	0.837626	0.907336	0.857143	0.804043	0.868687	0.795038	0.758667	0.772364	0.907336	0.803571	0.802676	0.781818	0.795491	0.790274	0.789711	0.748052	0.89902	0.868545	0.871486	0.837626	0.819052	0.82843
749	G	769	G	769	G	0		749	769	769	769	A	GluD1_compact_nonNeuro	GGT	GLY	G	222.695	194.967	200.028	3	6	0	0	0.81732	0.772603	0.844884	0.924974	0.922078	0.886775	0.838085	0.770182	0.772603	0.844884	0.897993	0.815051	0.808543	0.786341	0.689231	0.778378	0.847896	0.868545	0.875502	0.81732	0.842365	0.847657
750	Y	770	Y	770	Y	770	Y	750	770	770	770	A	GluD1_compact_nonNeuro	TAC	TYR	Y	223.741	190.667	200.366	1	6	1	0	0.802689	0.861111	0.853333	0.685714	0.636095	0.640476	0.621944	0.719464	0.861111	0.870748	0.685714	0.643713	0.586298	0.650215	0.724774	0.780822	0.635922	0.859155	0.890902	0.802689	0.837142	0.826788
751	G	771	G	771	G	771	G	751	771	771	771	A	GluD1_compact_nonNeuro	GGG	GLY	G	222.786	190.192	194.967	3	6	0	1	0.826049	0.772603	0.824742	0.705995	0.699465	0.699174	0.691213	0.688178	0.772603	0.824742	0.705995	0.699465	0.654589	0.663043	0.677518	0.641892	0.70658	0.853147	0.809911	0.826049	0.791209	0.803037
752	I	772	I	772	I	0		752	772	772	772	A	GluD1_compact_nonNeuro	ATT	ILE	I	224.495	187.302	192.896	2	7	0	0	0.829108	0.571429	0.746411	0.728358	0.644118	0.718421	0.767702	0.71267	0.571429	0.746411	0.728358	0.644118	0.718421	0.767702	0.71267	0.565476	0.778218	0.847222	0.800439	0.829108	0.81383	0.794998
753	A	773	A	773	A	773	A	753	773	773	773	A	GluD1_compact_nonNeuro	GCC	ALA	A	225.059	189.212	189.377	3	6	1	1	0.801814	0.671233	0.564356	0.731898	0.802023	0.884434	0.841532	0.809666	0.671233	0.564356	0.731898	0.802023	0.884434	0.841532	0.809666	0.659722	0.716667	0.693182	0.753354	0.801814	0.793385	0.799305
754	L	774	L	774	L	0		754	774	774	774	A	GluD1_compact_nonNeuro	CTG	LEU	L	223.271	187.581	186.263	4	5	0	0	0.780861	0.839827	0.511538	0.651408	0.589026	0.622426	0.701653	0.721639	0.839827	0.511538	0.651408	0.589026	0.622426	0.701653	0.724263	0.751174	0.723906	0.693182	0.796784	0.780861	0.769397	0.805097
755	Q	775	Q	775	Q	0		755	775	775	775	A	GluD1_compact_nonNeuro	CAG	GLN	Q	224.189	187.645	181.612	1	7	0	0	0.774286	0.646667	0.653465	0.631944	0.687968	0.702347	0.740664	0.735012	0.646667	0.653465	0.631944	0.687968	0.702347	0.740664	0.70779	0.735524	0.723906	0.644366	0.724252	0.774286	0.772727	0.793274
756	H	776	H	776	H	776	H	756	776	776	776	A	GluD1_compact_nonNeuro	CAT	HIS	H	222.659	193.222	180.315	1	8	1	1	0.740943	0.719852	0.628571	0.642361	0.755814	0.803882	0.836957	0.803398	0.646667	0.640777	0.775	0.816251	0.75894	0.718938	0.741562	0.833333	0.663265	0.690141	0.679922	0.740943	0.766179	0.76592
757	G	777	G	777	G	777	G	757	777	777	777	A	GluD1_compact_nonNeuro	GGC	GLY	G	220.713	188.923	179.587	3	6	1	0	0.717703	0.77027	0.71978	0.744253	0.788124	0.811819	0.769547	0.682772	0.77027	0.713508	0.750583	0.760465	0.664216	0.594542	0.555053	0.741313	0.65	0.695035	0.692063	0.717703	0.789241	0.773707
758	S	778	S	778	S	778	S	758	778	778	778	A	GluD1_compact_nonNeuro	AGC	SER	S	219.809	186.279	181.8	1	8	0	1	0.677446	0.748052	0.640777	0.62585	0.508671	0.555523	0.572727	0.606246	0.748052	0.640777	0.560122	0.509302	0.601554	0.601974	0.710872	0.657534	0.66	0.65	0.645833	0.677446	0.756356	0.775758
759	P	779	P	779	P	779	P	759	779	779	779	A	GluD1_compact_nonNeuro	CCC	PRO	P	218.112	183.528	180.148	3	6	0	1	0.717703	0.64	0.619048	0.62585	0.595489	0.610118	0.644351	0.675845	0.64	0.619048	0.62585	0.625714	0.67901	0.711678	0.705631	0.64	0.707471	0.663043	0.613737	0.717703	0.729774	0.767398
760	Y	780	Y	780	Y	0		760	780	780	780	A	GluD1_compact_nonNeuro	TAC	TYR	Y	217.231	180.429	182.19	1	6	0	0	0.686499	0.64	0.66	0.695981	0.678893	0.703066	0.728571	0.780435	0.64	0.66	0.695981	0.696208	0.762736	0.787983	0.760117	0.541353	0.707471	0.654676	0.614634	0.686499	0.679177	0.744526
761	R	781	R	781	R	0		761	781	781	781	A	GluD1_compact_nonNeuro	AGG	ARG	R	216.307	187.741	187.175	2	7	0	0	0.649038	0.6125	0.621495	0.69161	0.684244	0.665443	0.632231	0.640569	0.413502	0.549237	0.701844	0.68646	0.707642	0.782763	0.708333	0.701754	0.642157	0.666667	0.657576	0.649038	0.679177	0.739758
762	D	782	D	782	D	0		762	782	782	782	A	GluD1_compact_nonNeuro	GAC	ASP	D	212.453	183.429	187.167	1	8	0	0	0.658537	0.493506	0.693733	0.669439	0.727575	0.735577	0.685121	0.706344	0.833333	0.74116	0.657143	0.719606	0.796098	0.829456	0.887237	0.731429	0.642157	0.607637	0.696257	0.658537	0.708333	0.723232
763	L	783	L	783	L	783	L	763	783	783	783	A	GluD1_compact_nonNeuro	CTC	LEU	L	215.135	179.505	187.029	3	6	1	0	0.658537	0.648649	0.81875	0.86385	0.81557	0.903424	0.806324	0.739364	0.811268	0.825	0.945255	0.901235	0.781579	0.735282	0.765458	0.721805	0.642157	0.653571	0.702674	0.658537	0.659483	0.672609
764	F	784	F	784	F	0		764	784	784	784	A	GluD1_compact_nonNeuro	TTC	PHE	F	219.089	182.292	188.296	1	8	0	0	0.693095	0.449074	0.761905	0.72619	0.706832	0.841078	0.822717	0.773457	0.449074	0.761905	0.72619	0.706832	0.841078	0.828986	0.753684	0.657534	0.588103	0.703846	0.655689	0.693095	0.660173	0.671273
765	S	785	S	785	S	785	S	765	785	785	785	A	GluD1_compact_nonNeuro	TCC	SER	S	215.23	183.997	192.105	3	6	1	0	0.667488	0.510526	0.432343	0.325704	0.524551	0.658537	0.693007	0.79262	0.510526	0.44	0.669118	0.781379	0.947001	0.922328	0.862189	0.513514	0.65	0.648936	0.663636	0.667488	0.66087	0.669927
766	Q	786	Q	786	Q	786	Q	766	786	786	786	A	GluD1_compact_nonNeuro	CAG	GLN	Q	212.189	180.532	191.798	1	7	0	2	0.695652	0.370656	0.486386	0.661871	0.71576	0.770105	0.853704	0.891722	0.531507	0.666667	0.850033	0.976278	1.01625	0.898678	0.885776	0.442922	0.65	0.647887	0.655689	0.695652	0.66087	0.670465
767	R	787	R	787	R	0		767	787	787	787	A	GluD1_compact_nonNeuro	AGG	ARG	R	215.881	177.271	193.826	2	7	0	0	0.660976	0.804312	0.694737	0.839098	0.754969	0.765658	0.7528	0.719288	0.804312	0.694737	0.861111	0.844097	0.834636	0.793062	0.802795	0.438356	0.65	0.661871	0.68609	0.660976	0.65368	0.64652
768	I	788	I	788	I	788	I	768	788	788	788	A	GluD1_compact_nonNeuro	ATC	ILE	I	216.233	183.351	196.422	2	7	1	0	0.658537	0.645833	0.671875	0.8125	0.779641	0.797059	0.735746	0.755789	0.645833	0.671875	0.877698	0.924484	0.813	0.737685	0.696517	0.563601	0.586667	0.702673	0.662651	0.658537	0.67916	0.644161
769	L	789	L	789	L	0		769	789	789	789	A	GluD1_compact_nonNeuro	CTG	LEU	L	211.242	182.674	197.446	4	5	0	0	0.650485	0.600939	0.663265	0.705036	0.650602	0.673077	0.702302	0.75641	0.753968	0.738832	0.63986	0.71038	0.813821	0.755269	0.688145	0.751468	0.594059	0.705995	0.663636	0.650485	0.676897	0.648352
770	E	790	E	790	E	0		770	790	790	790	A	GluD1_compact_nonNeuro	GAG	GLU	E	212.99	177.528	197.199	1	7	0	0	0.639423	0.676056	0.6875	0.79437	0.727941	0.675879	0.694097	0.759062	0.730594	0.757895	0.793177	0.724632	0.801347	0.807895	0.761454	0.676056	0.612245	0.622222	0.695252	0.639423	0.648069	0.691575
771	L	791	L	791	L	791	L	771	791	791	791	A	GluD1_compact_nonNeuro	CTG	LEU	L	216.159	179.414	200.817	4	5	1	0	0.672968	0.585513	0.606481	0.809376	0.816057	0.725245	0.693364	0.702381	0.585513	0.606481	0.809376	0.782651	0.7327	0.743066	0.761194	0.730594	0.66	0.621103	0.657576	0.672968	0.639831	0.714825
772	Q	792	Q	792	Q	0		772	792	792	792	A	GluD1_compact_nonNeuro	CAG	GLN	Q	211.934	183.124	202.666	1	7	0	0	0.644928	0.542857	0.646465	0.698439	0.735672	0.707799	0.727748	0.697026	0.577381	0.709091	0.65	0.654545	0.749826	0.739877	0.71556	0.585513	0.725275	0.617746	0.604418	0.644928	0.637131	0.665292
773	D	793	D	793	D	793	D	773	793	793	793	A	GluD1_compact_nonNeuro	GAC	ASP	D	209.453	179.595	201.408	1	8	0	1	0.665986	0.681159	0.591065	0.739051	0.762923	0.751583	0.769287	0.804293	0.751174	0.725275	0.741848	0.769576	0.803941	0.719436	0.685597	0.577381	0.732752	0.618841	0.600798	0.665986	0.69133	0.667712
774	T	794	T	794	T	794	T	774	794	794	794	A	GluD1_compact_nonNeuro	ACA	THR	T	212.637	176.903	203.733	3	6	0	1	0.641827	0.666667	0.795918	0.664234	0.627984	0.728818	0.827851	0.78641	0.758998	0.618557	0.872331	0.823671	0.693277	0.689565	0.720081	0.758998	0.618557	0.651079	0.64759	0.641827	0.696099	0.666942
775	G	795	G	795	G	795	G	775	795	795	795	A	GluD1_compact_nonNeuro	GGG	GLY	G	214.926	178.632	206.003	3	6	1	0	0.67239	0.730594	0.65	0.665441	0.706937	0.729878	0.716772	0.775102	0.683099	0.613871	0.65	0.681657	0.706973	0.643777	0.689621	0.683099	0.613871	0.648551	0.613507	0.67239	0.690225	0.661897
776	D	796	D	796	D	796	D	776	796	796	796	A	GluD1_compact_nonNeuro	GAC	ASP	D	216.925	175.825	204.687	1	8	1	1	0.671679	0.609524	0.651515	0.769324	0.707136	0.809797	0.769391	0.726154	0.683099	0.663265	0.712784	0.74885	0.708827	0.72318	0.720702	0.683099	0.670103	0.72962	0.636095	0.671679	0.67049	0.663784
777	L	797	L	797	L	0		777	797	797	797	A	GluD1_compact_nonNeuro	CTG	LEU	L	218.924	181.113	204.375	4	5	0	0	0.638095	0.688406	0.655	0.53487	0.587164	0.637681	0.630802	0.558103	0.688406	0.601469	0.604317	0.644578	0.571122	0.534829	0.680077	0.730594	0.646465	0.604317	0.643713	0.638095	0.639738	0.668273
778	D	798	D	798	D	0		778	798	798	798	A	GluD1_compact_nonNeuro	GAT	ASP	D	218.398	180.617	208.379	1	8	0	0	0.644231	0.609524	0.52	0.622378	0.664327	0.684272	0.624481	0.644825	0.609524	0.516	0.6723	0.629412	0.538253	0.637712	0.651292	0.730594	0.641414	0.595745	0.745351	0.644231	0.641256	0.693244
779	V	799	V	799	V	799	V	779	799	799	799	A	GluD1_compact_nonNeuro	GTG	VAL	V	220.164	175.937	207.975	3	6	1	2	0.674908	0.659722	0.682292	0.596703	0.693048	0.673786	0.686953	0.700993	0.609524	0.606061	0.651079	0.678408	0.716298	0.662039	0.725082	0.652778	0.740833	0.642857	0.681578	0.671617	0.641204	0.67049
780	L	800	L	800	L	800	L	780	800	800	800	A	GluD1_compact_nonNeuro	CTG	LEU	L	223.034	177.468	204.89	4	5	1	0	0.674908	0.64	0.43771	0.707468	0.763642	0.648058	0.640426	0.644689	0.64	0.43771	0.707468	0.776724	0.648058	0.619487	0.689621	0.540117	0.682407	0.718085	0.639881	0.675012	0.644231	0.639738
781	K	801	K	801	K	0		781	801	801	801	A	GluD1_compact_nonNeuro	AAG	LYS	K	222.457	181.82	208.14	1	7	0	0	0.729252	0.50411	0.559441	0.552305	0.553994	0.565166	0.633475	0.575423	0.50411	0.559441	0.559375	0.64759	0.634615	0.617284	0.628497	0.700152	0.627451	0.718085	0.681578	0.705053	0.671617	0.641256
782	Q	802	Q	802	Q	0		782	802	802	802	A	GluD1_compact_nonNeuro	CAG	GLN	Q	223.155	177.844	212.039	1	7	0	0	0.677411	0.606667	0.622549	0.593407	0.593688	0.611264	0.624625	0.760624	0.597403	0.559441	0.588299	0.572189	0.587621	0.752795	0.778472	0.630137	0.57041	0.703125	0.673203	0.643646	0.675012	0.641204
783	K	803	K	803	K	0		783	803	803	803	A	GluD1_compact_nonNeuro	AAG	LYS	K	225.682	174.79	207.994	1	7	0	0	0.640476	0.710425	0.70407	0.585049	0.714706	0.758523	0.700928	0.758481	0.710425	0.70407	0.684634	0.683824	0.725024	0.671415	0.746587	0.597403	0.732026	0.711976	0.676281	0.643678	0.705053	0.644231
784	W	804	W	804	W	0		784	804	804	804	A	GluD1_compact_nonNeuro	TGG	TRP	W	228.549	181.158	209.015	0	7	0	0	0.707895	0.687259	0.759549	0.720612	0.717683	0.788235	0.773168	0.740533	0.687259	0.759549	0.720612	0.717683	0.788235	0.773168	0.740533	0.613333	0.754455	0.679506	0.70875	0.681578	0.643646	0.671617
785	W	805	W	805	W	0		785	805	805	805	A	GluD1_compact_nonNeuro	TGG	TRP	W	226.56	182.081	213.727	0	7	0	0	0.725796	0.613333	0.625	0.756338	0.761774	0.79761	0.829469	0.730227	0.613333	0.625	0.756338	0.761774	0.804503	0.816838	0.724851	0.700952	0.666084	0.631783	0.711976	0.673203	0.643678	0.675012
786	P	806	P	806	P	806	P	786	806	806	806	A	GluD1_compact_nonNeuro	CCG	PRO	P	226.123	178.326	215.025	3	6	1	2	0.747222	0.718421	0.616505	0.668545	0.742866	0.801501	0.780258	0.769896	0.718421	0.616505	0.668545	0.750877	0.803598	0.799668	0.767076	0.787879	0.679144	0.674171	0.679506	0.676281	0.681578	0.705053
787	H	807	H	807	H	807	H	787	807	807	807	A	GluD1_compact_nonNeuro	CAC	HIS	H	221.441	180.658	216.943	1	8	1	0	0.777176	0.580247	0.658662	0.750263	0.744866	0.780583	0.761171	0.812729	0.661041	0.666667	0.697288	0.693048	0.792118	0.845384	0.802083	0.673993	0.614583	0.687747	0.631783	0.70875	0.673203	0.643646
788	T	808	T	808	M	0		788	808	808	808	A	GluD1_compact_nonNeuro	ATG	THR	M	223.777	178.706	219.932	0	9	0	0	0.801887	0.706767	0.80625	0.771398	0.829457	0.843602	0.826923	0.85409	0.773026	0.778186	0.827586	0.865325	0.814024	0.823152	0.862659	0.690167	0.684458	0.67438	0.674171	0.711976	0.676281	0.643678
789	G	809	G	809	G	0		789	809	809	809	A	GluD1_compact_nonNeuro	GGC	GLY	G	226.615	180.357	221.341	3	6	0	0	0.802703	0.741313	0.851485	0.87632	0.874863	0.850242	0.887574	0.895401	0.741313	0.851485	0.87632	0.874863	0.874757	0.895833	0.874074	0.693878	0.687075	0.679144	0.687747	0.679506	0.70875	0.681578
790	R	810	R	810	R	810	R	790	810	810	810	A	GluD1_compact_nonNeuro	CGC	ARG	R	231.783	181.336	224.136	3	6	0	2	0.755485	0.97	0.94183	0.975	0.8956	0.861789	0.849151	0.858408	0.97	0.94183	0.975	0.8956	0.861789	0.849151	0.858408	0.707483	0.690167	0.614583	0.67438	0.631783	0.711976	0.732198
791	C	811	C	811	C	0		791	811	811	811	A	GluD1_compact_nonNeuro	TGT	CYS	C	229.872	184.922	224.327	1	7	0	0	0.784542	1.02623	0.992424	0.994118	0.938456	0.871545	0.904613	0.892437	1.02623	0.992424	0.994118	0.938456	0.871545	0.904613	0.892437	0.72449	0.693878	0.684458	0.679144	0.674171	0.679506	0.731302
792	D	812	D	812	D	812	D	792	812	812	812	A	GluD1_compact_nonNeuro	GAC	ASP	D	225.554	184.642	223.54	1	8	1	0	0.785348	0.776	0.948529	0.89375	0.942781	0.951805	0.954122	0.900464	0.776	0.948529	0.89375	0.942781	0.951805	0.909631	0.907086	0.62	0.707483	0.687075	0.614583	0.687747	0.631783	0.799154
793	L	813	L	813	L	0		793	813	813	813	A	GluD1_compact_nonNeuro	CTC	LEU	L	224.08	189.441	224.905	3	6	0	0	0.756261	0.936293	1.02667	0.950668	1	1.00231	0.985507	0.939097	0.936293	1.02667	0.950668	1	1.00231	1.01113	0.933239	0.84127	0.72449	0.690167	0.684458	0.67438	0.746565	0.772438
810	S	830	S	830	S	830	S	810	830	830	830	A	GluD1_compact_nonNeuro	AGC	SER	S	223.636	197.778	249.739	1	8	0	2	0.800398	1.00202	0.945378	0.936569	0.951766	0.928571	0.824664	0.845309	0.976974	0.966704	0.848485	0.853566	0.770335	0.781718	0.835793	0.9	0.8875	0.772523	0.734842	0.747712	0.704167	0.66776
811	F	831	F	831	F	0		811	831	831	831	A	GluD1_compact_nonNeuro	TTC	PHE	F	223.107	193.618	247.739	1	8	0	0	0.801416	0.867575	0.886667	0.95471	0.963663	0.978091	1.0006	0.945082	0.976974	0.966704	0.811594	0.821372	0.801923	0.793515	0.809032	0.885714	0.834575	0.780208	0.732601	0.738838	0.662745	0.60217
812	A	832	A	832	A	832	A	812	832	832	832	A	GluD1_compact_nonNeuro	GCC	ALA	A	227.528	194.876	251.495	3	6	1	3	0.770625	0.93038	0.918332	0.893986	0.853846	0.869142	0.811269	0.825071	0.93038	0.918332	0.813853	0.794885	0.740741	0.79176	0.791603	0.8875	0.774876	0.734842	0.744444	0.701754	0.627866	0.60217
813	G	833	G	833	G	833	G	813	833	833	833	A	GluD1_compact_nonNeuro	GGG	GLY	G	226.96	197.351	253.962	3	6	1	0	0.747273	0.926316	0.904626	0.88684	0.80362	0.809738	0.840931	0.785455	0.979021	0.930556	0.833793	0.794885	0.769231	0.827817	0.812687	0.834575	0.772523	0.732601	0.747712	0.662745	0.6375	0.674603
814	V	834	V	834	V	834	V	814	834	834	834	A	GluD1_compact_nonNeuro	GTC	VAL	V	226.09	195.194	256.891	3	6	1	2	0.754821	0.8	0.814815	0.780844	0.819277	0.778914	0.783469	0.81007	0.814969	0.804	0.848485	0.809164	0.793269	0.813885	0.807584	0.774876	0.780208	0.744444	0.738838	0.627866	0.643796	0.697452
815	F	835	F	835	F	0		815	835	835	835	A	GluD1_compact_nonNeuro	TTC	PHE	F	228.016	191.972	254.644	1	8	0	0	0.73262	0.814969	0.907764	0.890476	0.841905	0.793269	0.819111	0.849428	0.814969	0.804	0.848485	0.809164	0.793269	0.789222	0.742108	0.772523	0.734842	0.747712	0.701754	0.6375	0.6375	0.689024
816	C	836	C	836	C	0		816	836	836	836	A	GluD1_compact_nonNeuro	TGC	CYS	C	231.948	196.137	255.127	1	7	0	0	0.722789	0.732254	0.831933	0.839458	0.73343	0.742903	0.743499	0.743472	0.732254	0.804	0.805879	0.809164	0.832443	0.84145	0.814925	0.680556	0.732601	0.738838	0.662745	0.643796	0.673016	0.712841
817	I	837	I	837	I	0		817	837	837	837	A	GluD1_compact_nonNeuro	ATC	ILE	I	230.503	197.974	259.105	2	7	0	0	0.695431	0.338028	0.486009	0.678832	0.619048	0.686502	0.740322	0.797445	0.645586	0.793421	0.78032	0.784615	0.840525	0.84145	0.854627	0.645586	0.744444	0.701754	0.627866	0.6375	0.697452	0.707246
818	L	838	L	838	L	838	L	818	838	838	838	A	GluD1_compact_nonNeuro	CTG	LEU	L	230.261	192.981	260.584	4	5	1	0	0.7	0.47343	0.62367	0.631043	0.653653	0.71037	0.831322	0.822937	0.47343	0.66005	0.758313	0.73719	0.718641	0.766232	0.795256	0.47343	0.657938	0.662745	0.6375	0.673016	0.689024	0.702128
819	A	839	A	839	A	839	A	819	839	839	839	A	GluD1_compact_nonNeuro	GCC	ALA	A	234.406	193.447	260.726	3	6	1	0	0.691327	0.288235	0.66005	0.540936	0.725185	0.740741	0.688053	0.75831	0.288235	0.66005	0.546784	0.652442	0.77529	0.789474	0.808381	0.540441	0.66005	0.627866	0.643796	0.697452	0.712841	0.702128
820	I	840	I	840	I	0		820	840	840	840	A	GluD1_compact_nonNeuro	ATT	ILE	I	234.755	197.425	261.276	2	7	0	0	0.663265	0.284058	0.382979	0.504873	0.623447	0.658966	0.687941	0.764021	0.556818	0.433696	0.568481	0.649618	0.777935	0.788562	0.816768	0.288235	0.433696	0.6375	0.6375	0.689024	0.707246	0.702128
821	G	841	G	841	G	0		821	841	841	841	A	GluD1_compact_nonNeuro	GGC	GLY	G	232.844	195.649	264.855	3	6	0	0	0.707071	0.284058	0.583333	0.627651	0.677914	0.633375	0.70045	0.775641	0.289552	0.433696	0.615132	0.564103	0.742424	0.794465	0.818615	0.289552	0.433696	0.563738	0.673016	0.712841	0.702128	0.702128
822	L	842	L	842	L	842	L	822	842	842	842	A	GluD1_compact_nonNeuro	CTG	LEU	L	233.509	191.957	265.072	4	5	1	0	0.7	0.29697	0.664336	0.550926	0.598056	0.681846	0.671483	0.746082	0.251282	0.40303	0.565104	0.673221	0.718833	0.757764	0.818211	0.251282	0.180707	0.565104	0.697452	0.707246	0.702128	0.702128
823	L	843	L	843	L	843	L	823	843	843	843	A	GluD1_compact_nonNeuro	CTC	LEU	L	237.958	194.618	264.855	3	6	1	1	0.701095	0.251282	0.295556	0.511628	0.675014	0.672	0.636676	0.729457	0.251282	0.295556	0.481771	0.596154	0.740726	0.783614	0.808832	0.21875	0.295556	0.481771	0.625962	0.702128	0.702128	0.702128
824	L	844	L	844	L	0		824	844	844	844	A	GluD1_compact_nonNeuro	CTG	LEU	L	235.152	197.924	268.282	4	5	0	0	0.755025	0.720588	0.697917	0.640909	0.632278	0.69898	0.71705	0.704791	0.215385	0.304545	0.516183	0.49095	0.667077	0.757999	0.794643	0.215385	0.304545	0.567442	0.662393	0.702128	0.702128	0.702128
825	A	845	A	845	A	0		825	845	845	845	A	GluD1_compact_nonNeuro	GCC	ALA	A	234.548	193.763	269.975	3	6	0	0	0.73125	0.685315	0.638095	0.676923	0.647419	0.715026	0.737549	0.780789	0.340278	0.302273	0.62064	0.565525	0.643261	0.677778	0.79389	0.376923	0.302273	0.464103	0.565525	0.702128	0.702128	0.702128
826	C	846	C	846	C	0		826	846	846	846	A	GluD1_compact_nonNeuro	TGC	CYS	C	237.903	192.329	270.256	1	7	0	0	0.645652	0.388889	0.692308	0.732283	0.775641	0.761111	0.745703	0.781385	0.388889	0.444944	0.534351	0.593359	0.643261	0.677778	0.81185	0.388889	0.444944	0.535503	0.593359	0.645503	0.702128	0.702128
827	L	847	L	847	L	847	L	827	847	847	847	A	GluD1_compact_nonNeuro	CTG	LEU	L	239.499	196.631	272.335	4	5	1	0	0.646493	0.746154	0.786517	0.768588	0.8175	0.803636	0.732562	0.733805	0.426374	0.577778	0.530303	0.528238	0.643541	0.618912	0.769202	0.378906	0.577778	0.534351	0.519481	0.650609	0.702128	0.702128
828	V	848	V	848	V	848	V	828	848	848	848	A	GluD1_compact_nonNeuro	GTG	VAL	V	236.142	195.181	275.19	3	6	1	0	0.564211	0.855882	0.912442	0.864266	0.865938	0.768696	0.766578	0.780798	0.553846	0.568889	0.530303	0.597091	0.579215	0.683857	0.727186	0.553846	0.568889	0.530303	0.524236	0.560595	0.645503	0.702128
829	A	849	A	849	A	849	A	829	849	849	849	A	GluD1_compact_nonNeuro	GCT	ALA	A	237.973	191.542	275.709	3	6	1	0	0.574286	0.847059	0.846981	0.885449	0.860526	0.816	0.766578	0.782967	0.681159	0.632411	0.530303	0.593359	0.657912	0.653571	0.746082	0.61039	0.632411	0.567585	0.5285	0.593359	0.650609	0.702128
830	A	850	A	850	A	850	A	830	850	850	850	A	GluD1_compact_nonNeuro	GCC	ALA	A	241.288	192.865	275.648	3	6	1	1	0.536	0.681159	0.673684	0.865917	0.860526	0.807675	0.744792	0.782967	0.681159	0.673684	0.530303	0.593359	0.579215	0.616162	0.789589	0.579832	0.673684	0.616078	0.530303	0.519481	0.560595	0.702128
831	L	851	L	851	L	0		831	851	851	851	A	GluD1_compact_nonNeuro	CTG	LEU	L	240.528	196.039	278.752	4	5	0	0	0.536683	0.65493	0.831169	0.913321	0.844688	0.841905	0.766578	0.762105	0.65493	0.659794	0.530303	0.530672	0.644088	0.7543	0.708216	0.657143	0.659794	0.618022	0.567585	0.524236	0.593359	0.645503
832	E	852	E	852	E	0		832	852	852	852	A	GluD1_compact_nonNeuro	GAG	GLU	E	237.879	192.66	280.506	1	7	0	0	0.575018	0.65493	0.831169	0.913321	0.860526	0.902156	0.766578	0.780798	0.65493	0.659794	0.530303	0.524915	0.648325	0.685268	0.676136	0.65493	0.646739	0.614478	0.616078	0.5285	0.519481	0.650609
833	L	853	L	853	L	853	L	833	853	853	853	A	GluD1_compact_nonNeuro	TTG	LEU	L	242.722	189.348	279.144	2	6	0	1	0.606818	0.718147	0.659794	0.872331	0.860526	0.846135	0.766578	0.782967	0.718147	0.659794	0.530303	0.593359	0.579215	0.616162	0.73126	0.718147	0.639535	0.665049	0.618022	0.530303	0.524236	0.560595
834	W	854	W	854	W	854	W	834	854	854	854	A	GluD1_compact_nonNeuro	TGG	TRP	W	245.619	195.133	281.257	0	7	0	1	0.627063	0.727984	0.659794	0.865917	0.855181	0.841905	0.766578	0.806461	0.727984	0.659794	0.530303	0.59132	0.644088	0.727833	0.739385	0.823529	0.64557	0.659794	0.614478	0.567585	0.5285	0.593359
835	W	855	W	855	W	0		835	855	855	855	A	GluD1_compact_nonNeuro	TGG	TRP	W	240.469	193.362	286.004	0	7	0	0	0.621628	0.718147	0.861953	0.913321	0.915079	0.902156	0.794985	0.80344	0.718147	0.659794	0.626866	0.639832	0.649746	0.69457	0.82069	0.967742	0.718147	0.646739	0.665049	0.616078	0.530303	0.519481
836	N	856	N	856	N	856	N	836	856	856	856	A	GluD1_compact_nonNeuro	AAC	ASN	N	241.498	188.509	283.536	1	8	0	1	0.624705	0.718147	0.718294	0.920037	0.887162	0.874197	0.833237	0.780593	0.718147	0.659794	0.530303	0.642249	0.6775	0.685268	0.73126	1.17857	0.823529	0.639535	0.659794	0.618022	0.567585	0.524236
837	S	857	S	857	S	0		837	857	857	857	A	GluD1_compact_nonNeuro	AGC	SER	S	246.383	189.871	284.269	1	8	0	0	0.590463	0.718147	0.718294	0.920037	0.860526	0.846135	0.766578	0.785136	0.718147	0.659794	0.530303	0.59132	0.644088	0.7179	0.685115	1.11765	0.967742	0.64557	0.646739	0.614478	0.616078	0.5285
838	N	858	N	858	N	0		838	858	858	858	A	GluD1_compact_nonNeuro	AAC	ASN	N	246.249	193.228	285.962	1	8	0	0	0.61324	0.718147	0.831169	0.920037	0.860526	0.89769	0.896652	0.809504	0.718147	0.659794	0.622222	0.639832	0.649746	0.69457	0.790517	1.11364	1.17857	0.718147	0.639535	0.665049	0.618022	0.530303
2	S	22	S	22	S	0		2	22	22	22	B	GluD1_compact_nonNeuro	TCC	SER	S	225.79	198.062	104.672	3	6	0	0	0.388406	0.366795	0.368571	0.412162	0.420543	0.42381	0.509244	0.480565	0.366795	0.368571	0.412162	0.420543	0.42381	0.509244	0.480565	0	0	0.319079	0.255556	0.181467	0.157738	0.377551
3	I	23	I	23	I	23	I	3	23	23	23	B	GluD1_compact_nonNeuro	ATC	ILE	I	224.234	197.172	108.918	2	7	2	0	0.259615	0.209957	0.423077	0.523727	0.501734	0.441587	0.468619	0.55036	0.209957	0.423077	0.523727	0.501734	0.441587	0.468619	0.55036	0	0	0.252381	0.215278	0.157563	0.381818	0.344029
4	I	24	I	24	I	0		4	24	24	24	B	GluD1_compact_nonNeuro	ATC	ILE	I	225.709	200.658	111.3	2	7	0	0	0.258373	0.757895	0.631068	0.52662	0.494505	0.565191	0.604492	0.640288	0.757895	0.631068	0.52662	0.494505	0.565191	0.604492	0.640288	0	0	0.255556	0.183079	0.157738	0.379286	0.346484
5	H	25	H	25	H	0		5	25	25	25	B	GluD1_compact_nonNeuro	CAC	HIS	H	221.284	197.771	114.059	1	8	0	0	0.430622	0.226852	0.40102	0.515493	0.509942	0.550607	0.585381	0.559958	0.226852	0.40102	0.515493	0.509942	0.550607	0.585381	0.559958	0	0.319079	0.215278	0.181467	0.381818	0.377551	0.426263
6	I	26	I	26	I	0		6	26	26	26	B	GluD1_compact_nonNeuro	ATC	ILE	I	221.284	200.452	117.506	2	7	0	0	0.348988	0.666667	0.680412	0.613802	0.671779	0.666667	0.603275	0.523188	0.666667	0.680412	0.613802	0.671779	0.666667	0.603275	0.523188	0	0.252381	0.183079	0.157563	0.379286	0.344029	0.459482
7	G	27	G	27	G	0		7	27	27	27	B	GluD1_compact_nonNeuro	GGT	GLY	G	219.143	197.372	119.543	3	6	0	0	0.35028	0.340278	0.441077	0.601307	0.476916	0.505597	0.502729	0.589869	0.340278	0.441077	0.601307	0.476916	0.505597	0.502729	0.589869	0.319079	0.255556	0.181467	0.157738	0.377551	0.346484	0.456903
8	A	28	A	28	A	28	A	8	28	28	28	B	GluD1_compact_nonNeuro	GCC	ALA	A	215.609	197.119	120.698	3	6	1	0	0.321429	0.327703	0.381924	0.477922	0.437126	0.525604	0.439199	0.479557	0.327703	0.381924	0.477922	0.437126	0.525604	0.439199	0.479557	0.248718	0.215278	0.157563	0.381818	0.344029	0.426263	0.431159
9	I	29	I	29	I	0		9	29	29	29	B	GluD1_compact_nonNeuro	ATC	ILE	I	213.714	193.523	121.942	2	7	0	0	0.324163	0.432432	0.501276	0.619529	0.589286	0.583333	0.626087	0.622837	0.432432	0.501276	0.619529	0.589286	0.583333	0.626087	0.622837	0.419913	0.183079	0.157738	0.379286	0.346484	0.459482	0.482422
10	F	30	F	30	F	0		10	30	30	30	B	GluD1_compact_nonNeuro	TTC	PHE	F	211.569	198.242	123.713	1	8	0	0	0.402367	0.359926	0.380769	0.398063	0.370245	0.514092	0.530435	0.57649	0.359926	0.380769	0.398063	0.370245	0.514092	0.530435	0.57649	0.319079	0.179592	0.381818	0.377551	0.426263	0.456903	0.532383
11	E	31	E	31	E	0		11	31	31	31	B	GluD1_compact_nonNeuro	GAG	GLU	E	209.761	194.11	127.71	1	7	0	0	0.439614	0.853333	0.732316	0.78169	0.658683	0.584004	0.559878	0.585564	0.853333	0.732316	0.78169	0.658683	0.550607	0.544326	0.557904	0.256	0.207547	0.379286	0.344029	0.459482	0.431159	0.529697
12	E	32	E	32	E	32	E	12	32	32	32	B	GluD1_compact_nonNeuro	GAG	GLU	E	205.895	196.131	129.071	1	7	0	1	0.435407	0.615385	0.635922	0.759977	0.690126	0.65	0.626441	0.650362	0.615385	0.635922	0.744467	0.613445	0.563147	0.594858	0.600839	0.252632	0.207547	0.377551	0.346484	0.456903	0.482422	0.527213
13	N	33	N	33	N	33	N	13	33	33	33	B	GluD1_compact_nonNeuro	AAC	ASN	N	206.726	201.161	129.375	1	8	1	0	0.409689	0.410256	0.37058	0.601408	0.694259	0.718421	0.632208	0.664815	0.410256	0.37058	0.601408	0.694259	0.718421	0.632208	0.659926	0.205128	0.475962	0.341373	0.426263	0.431159	0.532383	0.524907
14	A	34	A	34	A	0		14	34	34	34	B	GluD1_compact_nonNeuro	GCG	ALA	A	208	200.937	125.671	3	6	0	0	0.458322	0.351648	0.342857	0.488064	0.636628	0.584004	0.59485	0.564103	0.351648	0.342857	0.488064	0.636628	0.584004	0.59485	0.564103	0.243038	0.471429	0.420091	0.459482	0.482422	0.529697	0.525045
15	A	35	A	35	A	35	A	15	35	35	35	B	GluD1_compact_nonNeuro	GCC	ALA	A	207.505	204.375	126.43	3	6	1	0	0.502621	0.527473	0.61215	0.529514	0.531863	0.552503	0.554407	0.606484	0.527473	0.61215	0.529514	0.531863	0.552503	0.554407	0.606484	0.527473	0.463443	0.507586	0.45417	0.532383	0.527213	0.500237
16	K	36	K	36	K	36	K	16	36	36	36	B	GluD1_compact_nonNeuro	AAG	LYS	K	208.88	204.127	130.746	1	7	1	0	0.527213	0.415584	0.570806	0.702673	0.687968	0.728155	0.689342	0.59272	0.415584	0.570806	0.702673	0.687968	0.728155	0.689342	0.59272	0.527473	0.459906	0.536131	0.494827	0.529697	0.524907	0.539856
17	D	37	D	37	D	0		17	37	37	37	B	GluD1_compact_nonNeuro	GAC	ASP	D	212.008	201.494	127.125	1	8	0	0	0.527213	0.41453	0.55873	0.554446	0.607495	0.557335	0.531034	0.53037	0.41453	0.55873	0.554446	0.607495	0.557335	0.531034	0.53037	0.527473	0.464286	0.532407	0.548173	0.527213	0.525045	0.510843
18	D	38	D	38	D	38	D	18	38	38	38	B	GluD1_compact_nonNeuro	GAC	ASP	D	211.39	205.249	123.058	1	8	1	0	0.522331	0.532967	0.461538	0.537338	0.513052	0.549821	0.529258	0.551425	0.532967	0.461538	0.537338	0.513052	0.549821	0.529258	0.551425	0.356215	0.560949	0.49489	0.603922	0.522331	0.500237	0.509375
19	R	39	R	39	R	0		19	39	39	39	B	GluD1_compact_nonNeuro	AGG	ARG	R	210.946	209.716	127.562	2	7	0	0	0.591975	0.544402	0.46966	0.464217	0.476033	0.519807	0.579876	0.496773	0.544402	0.46966	0.464217	0.476033	0.519807	0.579876	0.496773	0.426667	0.583779	0.585676	0.60039	0.591975	0.539856	0.544269
20	V	40	V	40	V	40	V	20	40	40	40	B	GluD1_compact_nonNeuro	GTG	VAL	V	216.119	208.164	127.162	3	6	0	2	0.560164	0.633333	0.658163	0.528467	0.54798	0.550082	0.512821	0.475011	0.633333	0.658163	0.528467	0.54798	0.550082	0.512821	0.475011	0.548571	0.512621	0.638889	0.593449	0.560164	0.508642	0.577441
21	F	41	F	41	F	0		21	41	41	41	B	GluD1_compact_nonNeuro	TTC	PHE	F	217.48	204.088	122.814	1	8	0	0	0.603148	0.569472	0.603175	0.648936	0.619394	0.574737	0.602609	0.610003	0.569472	0.603175	0.648936	0.619394	0.574737	0.602609	0.610003	0.64	0.528	0.638889	0.628571	0.603148	0.563329	0.609956
22	Q	42	Q	42	Q	0		22	42	42	42	B	GluD1_compact_nonNeuro	CAG	GLN	Q	214.774	207.411	120.237	1	7	0	0	0.566978	0.709838	0.648515	0.567819	0.589899	0.660976	0.662338	0.634096	0.709838	0.648515	0.567819	0.589899	0.660976	0.662338	0.634096	0.729323	0.588235	0.637931	0.628571	0.566978	0.598441	0.611064
23	L	43	L	43	L	43	L	23	43	43	43	B	GluD1_compact_nonNeuro	TTG	LEU	L	217.26	211.371	123.531	2	6	1	0	0.562274	0.764588	0.551579	0.669118	0.71576	0.796098	0.709735	0.697115	0.764588	0.551579	0.669118	0.71576	0.796098	0.709735	0.697115	0.664384	0.705882	0.587987	0.596899	0.562274	0.634298	0.587561
24	A	44	A	44	A	0		24	44	44	44	B	GluD1_compact_nonNeuro	GCG	ALA	A	221.083	209.702	121.219	3	6	0	0	0.627315	0.659722	0.900344	0.849598	0.834356	0.751797	0.806987	0.761356	0.659722	0.900344	0.849598	0.834356	0.751797	0.806987	0.761356	0.830479	0.774757	0.641379	0.639535	0.627315	0.667259	0.636525
25	V	45	V	45	V	45	V	25	45	45	45	B	GluD1_compact_nonNeuro	GTA	VAL	V	219.164	208.597	118.003	3	6	0	1	0.660331	0.722983	0.835629	0.824275	0.797561	0.796698	0.76106	0.729633	0.722983	0.835629	0.824275	0.797561	0.796698	0.76106	0.729633	0.898148	0.774757	0.596154	0.558887	0.660331	0.660292	0.634752
26	S	46	S	46	S	46	S	26	46	46	46	B	GluD1_compact_nonNeuro	TCC	SER	S	218.301	212.905	118.033	3	6	1	1	0.696495	0.769841	0.74263	0.854015	0.778336	0.706991	0.783597	0.794052	0.769841	0.74263	0.854015	0.778336	0.706991	0.783597	0.794052	0.749035	0.860841	0.687003	0.596899	0.696495	0.660292	0.639286
27	D	47	D	47	D	0		27	47	47	47	B	GluD1_compact_nonNeuro	GAC	ASP	D	220.771	214.495	120.204	1	8	0	0	0.691421	0.7	0.694737	0.826502	0.863716	0.891089	0.883117	0.79262	0.7	0.694737	0.826502	0.863716	0.891089	0.883117	0.79262	0.749035	0.860841	0.685985	0.632948	0.691421	0.658091	0.617241
28	L	48	L	48	L	48	L	28	48	48	48	B	GluD1_compact_nonNeuro	CTG	LEU	L	224.67	211.972	120.667	4	5	1	0	0.639151	0.873874	0.777614	0.828358	0.677914	0.665854	0.758621	0.843212	0.873874	0.777614	0.828358	0.677914	0.665854	0.758621	0.843212	0.746667	0.651961	0.687003	0.707974	0.639151	0.658667	0.613327
29	S	49	S	49	S	49	S	29	49	49	49	B	GluD1_compact_nonNeuro	AGC	SER	S	223.658	210.324	116.022	1	8	0	1	0.670101	0.907407	0.977043	0.840306	0.783234	0.763575	0.792373	0.795918	0.907407	0.977043	0.840306	0.783234	0.763575	0.792373	0.795918	0.868421	0.726073	0.786325	0.794798	0.670101	0.663598	0.635231
30	L	50	L	50	L	50	L	30	50	50	50	B	GluD1_compact_nonNeuro	CTC	LEU	L	223.328	213.613	114.135	3	6	0	1	0.664479	0.873874	0.912745	0.700377	0.781065	0.829901	0.823212	0.788887	0.873874	0.912745	0.700377	0.781065	0.829901	0.823212	0.788887	0.754286	0.651961	0.821429	0.779077	0.664479	0.616457	0.654806
31	N	51	N	51	N	0		31	51	51	51	B	GluD1_compact_nonNeuro	AAC	ASN	N	226.362	215.774	117.591	1	8	0	0	0.694683	0.761538	0.743412	0.852584	0.816176	0.794203	0.79778	0.818291	0.761538	0.743412	0.852584	0.816176	0.794203	0.79778	0.818291	0.736842	0.717368	0.786325	0.788297	0.694683	0.640756	0.675177
32	D	52	D	52	D	0		32	52	52	52	B	GluD1_compact_nonNeuro	GAT	ASP	D	229.367	212.549	116.302	1	8	0	0	0.692414	0.626582	0.842767	0.852608	0.82084	0.875153	0.890947	0.901494	0.626582	0.842767	0.852608	0.82084	0.875153	0.890947	0.901494	0.628205	0.761538	0.769014	0.773964	0.692414	0.640756	0.676824
33	D	53	D	53	D	0		33	53	53	53	B	GluD1_compact_nonNeuro	GAC	ASP	D	230.643	214.398	111.686	1	8	0	0	0.693128	0.691358	0.743243	0.843537	0.86406	0.845679	0.880682	0.865707	0.691358	0.743243	0.843537	0.86406	0.845679	0.880682	0.865707	0.62987	0.754286	0.730053	0.70915	0.693128	0.684295	0.657058
34	I	54	I	54	I	0		34	54	54	54	B	GluD1_compact_nonNeuro	ATC	ILE	I	232.206	209.504	112.425	2	7	0	0	0.730185	0.491139	0.763889	0.848192	0.848813	0.807339	0.794444	0.892582	0.491139	0.763889	0.848192	0.848813	0.807339	0.794444	0.892582	0.810127	0.838095	0.76222	0.717593	0.730185	0.732525	0.679478
35	L	55	L	55	L	55	L	35	55	55	55	B	GluD1_compact_nonNeuro	CTG	LEU	L	228.102	207.888	113.246	4	5	1	0	0.75	0.879121	0.925234	0.743151	0.887355	0.921008	0.910593	0.772043	0.879121	0.925234	0.743151	0.887355	0.921008	0.910593	0.772043	0.820513	0.803177	0.752777	0.679705	0.75	0.73162	0.679478
36	Q	56	Q	56	Q	56	Q	36	56	56	56	B	GluD1_compact_nonNeuro	CAG	GLN	Q	225.739	211.963	109.09	1	7	0	1	0.719852	0.879121	0.82243	0.818982	0.804094	0.748262	0.78297	0.784783	0.879121	0.82243	0.818982	0.804094	0.748262	0.78297	0.784783	0.820513	0.795455	0.719843	0.709467	0.719852	0.758717	0.721945
37	S	57	S	57	S	57	S	37	57	57	57	B	GluD1_compact_nonNeuro	AGC	SER	S	228.388	208.409	106.788	1	8	1	0	0.72	0.864865	0.970588	0.73516	0.720066	0.734608	0.747831	0.715445	0.864865	0.970588	0.73516	0.720066	0.734608	0.747831	0.715445	0.773026	0.736246	0.672794	0.709467	0.72	0.756237	0.74684
38	E	58	E	58	E	0		38	58	58	58	B	GluD1_compact_nonNeuro	GAG	GLU	E	229.034	205.173	108.742	1	7	0	0	0.719242	0.752	0.637255	0.753103	0.78914	0.795188	0.720189	0.717545	0.752	0.637255	0.753103	0.78914	0.795188	0.720189	0.717545	0.705706	0.676573	0.673797	0.70117	0.719242	0.714644	0.747414
39	K	59	K	59	K	59	K	39	59	59	59	B	GluD1_compact_nonNeuro	AAG	LYS	K	223.152	207.219	110.691	1	7	0	1	0.745676	1.00901	0.926916	0.761379	0.761246	0.719577	0.726496	0.708894	1.00901	0.926916	0.761379	0.761246	0.719577	0.726496	0.708894	0.702366	0.68984	0.710938	0.729541	0.745676	0.742454	0.797073
40	I	60	I	60	I	60	I	40	60	60	60	B	GluD1_compact_nonNeuro	ATC	ILE	I	222.573	204.471	113.553	2	7	0	1	0.745676	0.962838	0.849673	0.789928	0.790328	0.737127	0.723932	0.628905	0.962838	0.849673	0.789928	0.790328	0.737127	0.723932	0.628905	0.694894	0.638614	0.710938	0.728488	0.745676	0.742454	0.79484
41	T	61	T	61	T	61	T	41	61	61	61	B	GluD1_compact_nonNeuro	ACC	THR	T	220.679	201.531	110.25	3	6	0	1	0.745676	0.570571	0.469091	0.526619	0.580173	0.586298	0.585516	0.603032	0.570571	0.469091	0.526619	0.580173	0.586298	0.585516	0.603032	0.754054	0.64	0.701199	0.751724	0.745676	0.768908	0.753439
42	Y	62	Y	62	Y	62	Y	42	62	62	62	B	GluD1_compact_nonNeuro	TAC	TYR	Y	217.09	202.659	114.43	1	6	1	1	0.74904	0.86758	0.772277	0.597203	0.606228	0.528155	0.546645	0.51837	0.86758	0.772277	0.597203	0.606228	0.528155	0.546645	0.51837	0.635135	0.646465	0.70216	0.726194	0.74904	0.788623	0.75886
43	S	63	S	63	S	63	S	43	63	63	63	B	GluD1_compact_nonNeuro	TCC	SER	S	215.054	198.551	114.285	3	6	1	0	0.749786	0.494792	0.576458	0.471191	0.462806	0.462063	0.540084	0.502104	0.494792	0.576458	0.471191	0.462806	0.462063	0.526467	0.505317	0.694894	0.717087	0.70216	0.696853	0.749786	0.76318	0.774107
44	I	64	I	64	I	64	I	44	64	64	64	B	GluD1_compact_nonNeuro	ATC	ILE	I	212.986	199.622	118.163	2	7	1	1	0.803671	0.365714	0.363384	0.467896	0.499084	0.536482	0.624125	0.529889	0.365714	0.363384	0.467896	0.499084	0.536482	0.624125	0.529889	0.712121	0.715673	0.703186	0.734688	0.803671	0.767815	0.776276
45	K	65	K	65	K	0		45	65	65	65	B	GluD1_compact_nonNeuro	AAG	LYS	K	211.939	194.806	117.66	1	7	0	0	0.78257	0.379648	0.495	0.460948	0.533234	0.453622	0.478992	0.524286	0.379648	0.529293	0.460948	0.536427	0.457483	0.478992	0.556772	0.709838	0.766337	0.708138	0.735604	0.78257	0.77424	0.744754
46	V	66	V	66	V	0		46	66	66	66	B	GluD1_compact_nonNeuro	GTC	VAL	V	207.874	195.765	121.223	3	6	0	0	0.751402	0.542857	0.536755	0.42069	0.488079	0.482143	0.571429	0.585822	0.542857	0.536755	0.42069	0.54958	0.481635	0.582911	0.587945	0.700246	0.764706	0.773504	0.736531	0.751402	0.815888	0.67758
47	I	67	I	67	I	67	I	47	67	67	67	B	GluD1_compact_nonNeuro	ATC	ILE	I	208.291	191.973	123.57	2	7	2	1	0.758491	0.75	0.77524	0.821406	0.82437	0.762736	0.762819	0.72393	0.75	0.77524	0.821406	0.82437	0.692308	0.666667	0.601604	0.641892	0.728291	0.74455	0.767857	0.758491	0.767815	0.678191
48	E	68	E	68	E	0		48	68	68	68	B	GluD1_compact_nonNeuro	GAG	GLU	E	204.69	190.324	126.597	1	7	0	0	0.778896	0.925325	0.880508	0.815764	0.716206	0.807349	0.872955	0.863309	0.791667	0.78726	0.701844	0.79381	0.694872	0.713136	0.655109	0.638158	0.693069	0.792254	0.795046	0.778896	0.70769	0.681122
49	A	69	A	69	A	0		49	69	69	69	B	GluD1_compact_nonNeuro	GCC	ALA	A	206.477	190.943	129.735	3	6	0	0	0.750539	0.881262	0.809356	0.843465	0.85119	0.870813	0.817337	0.809524	0.72381	0.842057	0.761229	0.759369	0.747118	0.738499	0.623127	0.692641	0.693069	0.830622	0.768356	0.750539	0.6565	0.703836
50	N	70	N	70	N	70	N	50	70	70	70	B	GluD1_compact_nonNeuro	AAC	ASN	N	208.26	188.547	131.801	1	8	0	1	0.715228	0.873874	1.02524	0.912698	0.944706	0.904348	0.880844	0.818291	0.939335	0.827273	0.869976	0.858824	0.747253	0.711864	0.67188	0.721805	0.700535	0.802305	0.823181	0.715228	0.659247	0.685139
51	N	71	N	71	N	71	N	51	71	71	71	B	GluD1_compact_nonNeuro	AAC	ASN	N	208.187	186.324	127.442	1	8	0	1	0.682193	0.719852	0.718954	0.729064	0.808824	0.837915	0.809993	0.817204	0.646667	0.720572	0.869976	0.75043	0.777618	0.694192	0.593388	0.808333	0.757282	0.764789	0.842105	0.682193	0.662616	0.661649
52	P	72	P	72	P	72	P	52	72	72	72	B	GluD1_compact_nonNeuro	CCA	PRO	P	212.54	185.07	126.921	3	6	1	1	0.659557	0.894977	0.79604	0.632367	0.585985	0.633901	0.727273	0.748342	0.767123	0.676768	0.657143	0.75043	0.581857	0.659483	0.631798	0.789474	0.849673	0.72837	0.780065	0.659557	0.665424	0.640794
53	F	73	F	73	F	0		53	73	73	73	B	GluD1_compact_nonNeuro	TTC	PHE	F	210.479	182.132	122.384	1	8	0	0	0.693506	0.751468	0.72	0.653571	0.717964	0.770751	0.762821	0.794118	0.855856	0.656566	0.838906	0.691088	0.720362	0.747253	0.702597	1	0.849673	0.776658	0.705882	0.693506	0.68794	0.645455
54	Q	74	Q	74	Q	0		54	74	74	74	B	GluD1_compact_nonNeuro	CAG	GLN	Q	207.98	186.508	123.102	1	7	0	0	0.699435	0.72381	0.778218	0.761229	0.738095	0.742889	0.729892	0.718599	0.72381	0.788835	0.81114	0.699678	0.736413	0.691213	0.662362	1.06667	0.833333	0.776658	0.601858	0.699435	0.667649	0.674264
55	A	75	A	75	A	0		55	75	75	75	B	GluD1_compact_nonNeuro	GCT	ALA	A	213.068	187.917	122.239	3	6	0	0	0.674908	0.8	0.722222	0.667883	0.553862	0.529412	0.584291	0.659926	0.8	0.722222	0.607167	0.596933	0.657767	0.618813	0.600334	1.04167	1.05178	0.732184	0.599931	0.674908	0.673356	0.676743
56	V	76	V	76	V	76	V	56	76	76	76	B	GluD1_compact_nonNeuro	GTG	VAL	V	214.215	184.592	120.463	3	6	0	1	0.647343	0.858447	0.731022	0.666667	0.652695	0.68323	0.729191	0.720509	0.669014	0.655	0.69108	0.719921	0.651442	0.591876	0.643369	1	1.06939	0.635417	0.634503	0.647343	0.678485	0.695677
57	Q	77	Q	77	Q	0		57	77	77	77	B	GluD1_compact_nonNeuro	CAG	GLN	Q	209.938	185.04	118.071	1	7	0	0	0.582609	0.992	1.00333	0.805458	0.801471	0.839932	0.829448	0.768059	0.72381	0.788835	0.772414	0.684813	0.609023	0.586881	0.624348	0.962838	0.935714	0.631034	0.638235	0.582609	0.683658	0.650183
58	E	78	E	78	E	0		58	78	78	78	B	GluD1_compact_nonNeuro	GAA	GLU	E	211.884	189.766	117.135	1	7	0	0	0.57971	1.27027	0.645	0.595745	0.592203	0.676692	0.618686	0.553254	0.77027	0.643564	0.529514	0.594932	0.474188	0.454255	0.534722	1.23377	0.78125	0.689394	0.642012	0.57971	0.658009	0.681181
59	A	79	A	79	A	79	A	59	79	79	79	B	GluD1_compact_nonNeuro	GCC	ALA	A	216.807	188.327	117.719	3	6	0	1	0.652174	1.25	0.901526	0.503597	0.560241	0.524878	0.492996	0.551459	1.25	0.626214	0.359684	0.469697	0.444992	0.489894	0.479225	0.95	0.566449	0.698029	0.642012	0.652174	0.621921	0.68563
60	C	80	C	80	C	0		60	80	80	80	B	GluD1_compact_nonNeuro	TGT	CYS	C	216.493	185.744	115.163	1	7	0	0	0.65534	0.892857	0.843137	0.717241	0.704134	0.697256	0.690306	0.694876	0.844444	0.841424	0.631034	0.594186	0.64218	0.596222	0.588464	0.76	0.540915	0.694215	0.645833	0.65534	0.591595	0.685018
61	D	81	D	81	D	0		61	81	81	81	B	GluD1_compact_nonNeuro	GAC	ASP	D	214.828	189.564	112.464	1	8	0	0	0.65534	0.813853	0.556634	0.636364	0.678893	0.6116	0.621772	0.597414	0.412281	0.473301	0.533217	0.515294	0.538232	0.531729	0.542873	0.542857	0.547383	0.64539	0.652695	0.65534	0.622731	0.634667
62	L	82	L	82	L	0		62	82	82	82	B	GluD1_compact_nonNeuro	CTC	LEU	L	218.09	191.443	115.209	3	6	0	0	0.61679	0.415584	0.321078	0.431925	0.561224	0.455462	0.585516	0.528449	0.415584	0.321078	0.431925	0.561224	0.455462	0.533217	0.469964	0.416667	0.557143	0.523741	0.702902	0.61679	0.621339	0.583941
63	M	83	M	83	M	83	M	63	83	83	83	B	GluD1_compact_nonNeuro	ATG	MET	M	221.283	187.571	114.24	0	9	0	1	0.658537	0.574815	0.493458	0.621622	0.622857	0.703531	0.672843	0.693414	0.574815	0.493458	0.521542	0.536946	0.673571	0.639583	0.643885	0.422222	0.552857	0.491007	0.660606	0.658537	0.659483	0.57649
64	T	84	T	84	T	84	T	64	84	84	84	B	GluD1_compact_nonNeuro	ACC	THR	T	218.279	188.011	109.716	3	6	1	0	0.664216	0.574815	0.634615	0.61745	0.62931	0.655442	0.660249	0.690929	0.574815	0.498113	0.550595	0.603121	0.597639	0.640167	0.589104	0.432432	0.43	0.59043	0.601441	0.664216	0.624773	0.602694
65	Q	85	Q	85	Q	85	Q	65	85	85	85	B	GluD1_compact_nonNeuro	CAG	GLN	Q	218.677	192.616	110.462	1	7	1	0	0.701618	0.279202	0.342196	0.491453	0.497738	0.577962	0.546922	0.610254	0.279202	0.342196	0.491453	0.497738	0.473684	0.508787	0.575865	0.256757	0.37518	0.598039	0.529268	0.701618	0.626087	0.570366
66	G	86	G	86	G	86	G	66	86	86	86	B	GluD1_compact_nonNeuro	GGG	GLY	G	222.539	192.328	111.634	3	6	2	0	0.619935	0.275668	0.372897	0.531609	0.494827	0.473592	0.468202	0.441844	0.275668	0.372897	0.531609	0.494827	0.473592	0.468202	0.441844	0.263014	0.381924	0.59043	0.535802	0.619935	0.626087	0.582414
67	I	87	I	87	I	0		67	87	87	87	B	GluD1_compact_nonNeuro	ATT	ILE	I	222.975	193.288	115.29	2	7	0	0	0.539303	0.315789	0.320388	0.38069	0.400546	0.48519	0.513808	0.467532	0.315789	0.320388	0.38069	0.400546	0.48519	0.513808	0.467532	0.225352	0.381924	0.442822	0.541615	0.539303	0.626087	0.609414
68	L	88	L	88	L	0		68	88	88	88	B	GluD1_compact_nonNeuro	TTG	LEU	L	226.9	196.354	115.136	2	6	0	0	0.51409	0	0	0	0.426901	0.547844	0.553345	0.550134	0	0	0	0.426901	0.547844	0.553345	0.550134	0.225352	0.388807	0.448529	0.60792	0.51409	0.552632	0.667286
69	A	89	A	89	A	0		69	89	89	89	B	GluD1_compact_nonNeuro	GCC	ALA	A	224.072	196.439	119.064	3	6	0	0	0.519231		0.353723	0.22104	0.293228	0.491071	0.52766	0.62502		0.353723	0.22104	0.293228	0.491071	0.52766	0.62502	0.235294	0.389881	0.454321	0.486336	0.519231	0.526549	0.664207
70	L	90	L	90	L	0		70	90	90	90	B	GluD1_compact_nonNeuro	TTG	LEU	L	222.121	193.872	122.198	2	6	0	0	0.48636	0.35	0.465278	0.53125	0.5575	0.491071	0.512115	0.514747	0.35	0.465278	0.53125	0.5575	0.491071	0.512115	0.514747	0.282353	0.341146	0.447689	0.453416	0.48636	0.552632	0.688008
71	V	91	V	91	V	0		71	91	91	91	B	GluD1_compact_nonNeuro	GTC	VAL	V	221.432	197.811	124.698	3	6	0	0	0.510678	0.284058	0.230241	0.472222	0.641542	0.724183	0.681223	0.774746	0.284058	0.230241	0.472222	0.641542	0.724183	0.681223	0.774746	0.352941	0.201229	0.408088	0.453416	0.510678	0.60177	0.661765
72	T	92	T	92	T	92	T	72	92	92	92	B	GluD1_compact_nonNeuro	ACG	THR	T	219.028	195.403	127.309	3	6	1	0	0.505597	0.394366	0.348958	0.312448	0.510932	0.638695	0.648729	0.650494	0.394366	0.348958	0.312448	0.510932	0.638695	0.648729	0.650494	0.470588	0.234767	0.379357	0.370977	0.505597	0.598441	0.634921
73	S	93	S	93	S	0		73	93	93	93	B	GluD1_compact_nonNeuro	TCC	SER	S	216.527	197.631	130.381	3	6	0	0	0.56	0.552113	0.447811	0.531429	0.52381	0.559639	0.652361	0.686701	0.552113	0.447811	0.531429	0.52381	0.559639	0.652361	0.686701	0.477612	0.468085	0.374491	0.34375	0.56	0.632265	0.595588
74	T	94	T	94	T	94	T	74	94	94	94	B	GluD1_compact_nonNeuro	ACT	THR	T	214.932	194.022	130.797	3	6	0	1	0.556494	0.540845	0.571429	0.574981	0.529341	0.638792	0.636313	0.613114	0.540845	0.571429	0.574981	0.529341	0.638792	0.636313	0.613114	0.482587	0.561702	0.280916	0.39783	0.556494	0.590669	0.634921
75	G	95	G	95	G	0		75	95	95	95	B	GluD1_compact_nonNeuro	GGC	GLY	G	214.398	191.692	133	3	6	0	0	0.551038	0.808333	0.583211	0.755102	0.770308	0.731483	0.752191	0.723421	0.808333	0.583211	0.755102	0.697527	0.714372	0.678644	0.678788	0.702899	0.478261	0.280916	0.458333	0.551038	0.595169	0.605502
76	C	96	C	96	C	0		76	96	96	96	B	GluD1_compact_nonNeuro	TGT	CYS	C	216.487	189.248	134.891	1	7	0	0	0.553057	0.789041	0.871287	0.798561	0.775439	0.693352	0.713464	0.73601	0.789041	0.871287	0.843978	0.717999	0.728019	0.782828	0.780035	0.568116	0.473118	0.388112	0.467091	0.553057	0.563226	0.579175
77	A	97	A	97	A	97	A	77	97	97	97	B	GluD1_compact_nonNeuro	GCA	ALA	A	213.345	186.867	133.339	3	6	1	0	0.558532	0.933333	0.780583	0.778468	0.705788	0.700805	0.700429	0.588766	0.958904	0.82268	0.716883	0.656627	0.722705	0.756903	0.752868	0.480392	0.473118	0.560606	0.491071	0.558532	0.563226	0.541444
78	S	98	S	98	S	0		78	98	98	98	B	GluD1_compact_nonNeuro	TCT	SER	S	213.737	188.342	129.882	3	6	0	0	0.522331	0.850694	0.895623	0.715385	0.629341	0.623988	0.602809	0.623819	0.850694	0.761741	0.628986	0.670732	0.619433	0.656652	0.596071	0.562319	0.408602	0.641915	0.588287	0.522331	0.534483	0.579175
79	A	99	A	99	A	0		79	99	99	99	B	GluD1_compact_nonNeuro	GCC	ALA	A	217.851	187.078	130.096	3	6	0	0	0.530127	0.390342	0.537374	0.461728	0.504873	0.54878	0.553791	0.616204	0.390342	0.41134	0.488445	0.529341	0.599891	0.630898	0.736771	0.562319	0.476703	0.630936	0.682099	0.530127	0.513458	0.578645
80	N	100	N	100	N	100	N	80	100	100	100	B	GluD1_compact_nonNeuro	AAT	ASN	N	217.272	183.402	131.046	1	8	0	1	0.524904	0.466667	0.509091	0.528846	0.544785	0.596206	0.63294	0.669118	0.455399	0.503788	0.608241	0.620359	0.661836	0.726282	0.741422	0.281159	0.622222	0.683824	0.686335	0.524904	0.509586	0.585588
81	A	101	A	101	A	101	A	81	101	101	101	B	GluD1_compact_nonNeuro	GCC	ALA	A	219.127	182.872	126.758	3	6	1	0	0.529428	0.576471	0.697917	0.777574	0.650953	0.684729	0.686404	0.673432	0.640523	0.581597	0.682482	0.671687	0.697398	0.657447	0.729819	0.401656	0.7	0.682482	0.628598	0.529428	0.516291	0.567236
82	L	102	L	102	L	102	L	82	102	102	102	B	GluD1_compact_nonNeuro	CTG	LEU	L	219.707	186.724	126.163	4	5	1	0	0.590517	0.466667	0.507576	0.606019	0.532922	0.660445	0.70775	0.751471	0.466667	0.507576	0.554074	0.603261	0.683168	0.71167	0.702293	0.525	0.603175	0.682482	0.680982	0.590517	0.537391	0.57147
83	Q	103	Q	103	Q	0		83	103	103	103	B	GluD1_compact_nonNeuro	CAG	GLN	Q	223.071	185.083	130.219	1	7	0	0	0.638323	0.690141	0.492195	0.692593	0.759443	0.724638	0.686667	0.693907	0.690141	0.442244	0.703546	0.709091	0.70098	0.729757	0.71627	0.7	0.665	0.672662	0.630707	0.638323	0.615324	0.579454
84	S	104	S	104	S	0		84	104	104	104	B	GluD1_compact_nonNeuro	TCC	SER	S	223.747	181.752	126.963	3	6	0	0	0.634371	0.680556	0.808446	0.785915	0.778947	0.863264	0.757817	0.790211	0.756173	0.651961	0.801812	0.847207	0.84715	0.816976	0.777315	0.671233	0.67	0.724405	0.591288	0.634371	0.645363	0.557099
85	L	105	L	105	L	105	L	85	105	105	105	B	GluD1_compact_nonNeuro	CTC	LEU	L	222.956	183.193	122.59	3	6	1	0	0.67402	0.60274	0.658416	0.731643	0.764706	0.792398	0.792599	0.85084	0.498288	0.651961	0.735265	0.749358	0.865323	0.856503	0.829458	0.725926	0.744444	0.612111	0.624096	0.67402	0.648206	0.578526
86	T	106	T	106	T	106	T	86	106	106	106	B	GluD1_compact_nonNeuro	ACG	THR	T	225.04	186.883	123.7	3	6	1	1	0.645086	0.581213	0.501276	0.830994	0.784314	0.703548	0.725362	0.713627	0.581213	0.501276	0.773109	0.793937	0.729756	0.698677	0.656934	0.662162	0.656863	0.568389	0.668675	0.645086	0.653905	0.611745
87	D	107	D	107	D	107	D	87	107	107	107	B	GluD1_compact_nonNeuro	GAT	ASP	D	228.341	185.317	125.639	1	8	0	1	0.645086	0.933333	0.817291	0.825893	0.730579	0.744854	0.774226	0.792701	0.933333	0.817291	0.846682	0.735033	0.770495	0.774425	0.752868	0.756757	0.716578	0.568389	0.616667	0.645086	0.653905	0.713702
88	A	108	A	108	A	108	A	88	108	108	108	B	GluD1_compact_nonNeuro	GCC	ALA	A	228.217	182.494	121.504	3	6	0	1	0.678218	0.850877	0.876699	0.85446	0.817018	0.787207	0.7456	0.757625	0.731429	0.812781	0.847826	0.770746	0.760016	0.726809	0.787526	0.727273	0.597148	0.663121	0.660714	0.678218	0.656022	0.711731
89	M	109	M	109	M	0		89	109	109	109	B	GluD1_compact_nonNeuro	ATG	MET	M	227.264	184.379	118.131	0	9	0	0	0.678218	0.867993	0.751147	0.679035	0.727575	0.604405	0.674101	0.671511	0.867993	0.680166	0.688401	0.728488	0.571429	0.648305	0.673935	0.814145	0.597148	0.653846	0.633481	0.678218	0.658407	0.708316
90	H	110	H	110	H	110	H	90	110	110	110	B	GluD1_compact_nonNeuro	CAC	HIS	H	231.791	186.614	119.744	1	8	0	1	0.645922	0.75	0.648515	0.693933	0.768421	0.787037	0.743161	0.739375	0.75	0.648515	0.693933	0.768421	0.790698	0.749329	0.739979	0.705128	0.639423	0.692308	0.668675	0.645922	0.738598	0.710999
91	I	111	I	111	I	0		91	111	111	111	B	GluD1_compact_nonNeuro	ATC	ILE	I	226.78	189.463	120.875	2	7	0	0	0.64873	0.721805	0.643564	0.626712	0.601648	0.783357	0.704805	0.633754	0.721805	0.643564	0.626712	0.601648	0.783357	0.704805	0.636092	0.705128	0.70962	0.62521	0.669697	0.64873	0.732972	0.707602
92	P	112	P	112	P	0		92	112	112	112	B	GluD1_compact_nonNeuro	CCA	PRO	P	228.052	192.69	123.191	3	6	0	0	0.711443	0.573134	0.673469	0.872054	0.769578	0.708478	0.669565	0.660584	0.573134	0.673469	0.872054	0.769578	0.708478	0.669565	0.660584	0.708861	0.696104	0.664286	0.669697	0.711443	0.701659	0.731069
93	H	113	H	113	H	113	H	93	113	113	113	B	GluD1_compact_nonNeuro	CAC	HIS	H	223.14	191.604	126.526	1	8	1	0	0.734736	0.411765	0.519531	0.583965	0.544872	0.743353	0.762649	0.745564	0.411765	0.519531	0.583965	0.544872	0.743353	0.762649	0.745564	0.727273	0.785348	0.69958	0.642234	0.734736	0.704737	0.773987
94	L	114	L	114	L	114	L	94	114	114	114	B	GluD1_compact_nonNeuro	CTC	LEU	L	224.656	196.285	126.979	3	6	0	1	0.727533	0.791837	0.715054	0.511278	0.646377	0.639157	0.573151	0.606061	0.791837	0.715054	0.511278	0.646377	0.639157	0.573151	0.606061	0.620253	0.745994	0.708421	0.677914	0.727533	0.70393	0.786471
95	F	115	F	115	F	115	F	95	115	115	115	B	GluD1_compact_nonNeuro	TTT	PHE	F	220.564	193.334	131.472	1	8	1	0	0.731117	0.577381	0.6	0.766135	0.747673	0.653061	0.719849	0.68251	0.577381	0.6	0.766135	0.747673	0.653061	0.719849	0.68251	0.716374	0.71123	0.708421	0.770035	0.731117	0.758079	0.761852
96	V	116	V	116	V	116	V	96	116	116	116	B	GluD1_compact_nonNeuro	GTC	VAL	V	219.902	196.997	132.695	3	6	1	0	0.704219	0.882353	0.942029	0.761971	0.794792	0.782591	0.783774	0.774124	0.882353	0.942029	0.761971	0.794792	0.782591	0.783774	0.774124	0.590563	0.653465	0.743405	0.770035	0.704219	0.774226	0.798264
97	Q	117	Q	117	Q	0		97	117	117	117	B	GluD1_compact_nonNeuro	CAG	GLN	Q	219.054	194.718	136.77	1	7	0	0	0.762904	0.520548	0.900344	0.871212	0.850914	0.854697	0.827027	0.82069	0.520548	0.900344	0.871212	0.850914	0.854697	0.827027	0.82069	0.598765	0.673469	0.817746	0.760757	0.762904	0.786685	0.774074
98	R	118	R	118	R	118	R	98	118	118	118	B	GluD1_compact_nonNeuro	CGC	ARG	R	212.914	195.779	134.795	3	6	0	1	0.809624	0.751468	0.670103	0.715328	0.661585	0.633936	0.66087	0.7425	0.751468	0.670103	0.715328	0.661585	0.633936	0.66087	0.66171	0.614597	0.625	0.788576	0.803636	0.809624	0.766852	0.845079
99	N	119	N	119	N	0		99	119	119	119	B	GluD1_compact_nonNeuro	AAC	ASN	N	214.059	199.463	138.131	1	8	0	0	0.825516	0.798319	0.768322	0.842105	0.797516	0.734298	0.781818	0.74709	0.798319	0.768322	0.842105	0.797516	0.734298	0.781818	0.74709	0.695652	0.641296	0.743304	0.808716	0.825516	0.83296	0.840423
100	P	120	P	120	P	120	P	100	120	120	120	B	GluD1_compact_nonNeuro	CCG	PRO	P	209.898	197.667	139.35	3	6	1	2	0.81754	0.882629	0.767857	0.795604	0.744866	0.766141	0.747911	0.734157	0.882629	0.767857	0.795604	0.744866	0.766141	0.747911	0.734157	0.618357	0.741053	0.765165	0.818519	0.81754	0.823146	0.840423
101	G	121	G	121	G	121	G	101	121	121	121	B	GluD1_compact_nonNeuro	GGA	GLY	G	208.48	201.601	139.764	3	5	1	0	0.885668	0.827465	0.777551	0.691217	0.741126	0.810073	0.789461	0.764069	0.827465	0.777551	0.691217	0.741126	0.810073	0.789461	0.764069	0.716418	0.796353	0.72549	0.808716	0.885668	0.876886	0.835096
102	G	122	G	122	G	0		102	122	122	122	B	GluD1_compact_nonNeuro	GGG	GLY	G	210.845	202.774	141.629	3	6	0	0	0.861317	0.753968	0.808081	0.839262	0.886128	0.789163	0.717692	0.677307	0.753968	0.808081	0.839262	0.886128	0.789163	0.717692	0.677307	0.911805	0.734776	0.770833	0.834204	0.861317	0.871228	0.874862
103	S	123	S	123	S	123	S	103	123	123	123	B	GluD1_compact_nonNeuro	TCG	SER	S	211.437	199.953	142.96	3	5	1	1	0.902566	0.804795	0.886598	0.813026	0.792593	0.730699	0.692839	0.692383	0.804795	0.886598	0.813026	0.792593	0.730699	0.692839	0.692383	0.911805	0.821685	0.794332	0.808537	0.902566	0.899333	0.924559
104	P	124	P	124	P	0		104	124	124	124	B	GluD1_compact_nonNeuro	CCA	PRO	P	213.911	199.067	145.362	3	6	0	0	0.880259	0.685714	0.750286	0.702341	0.618405	0.734323	0.734141	0.840436	0.685714	0.750286	0.702341	0.618405	0.734323	0.734141	0.840436	0.834783	0.877512	0.865497	0.8628	0.880259	0.91954	0.928034
105	R	125	R	125	R	0		105	125	125	125	B	GluD1_compact_nonNeuro	CGC	ARG	R	219.438	197.604	142.692	3	6	0	0	0.893268	0.914286	0.754386	0.798246	0.848549	0.915825	0.924242	0.883441	0.914286	0.754386	0.798246	0.848549	0.915825	0.924242	0.883441	0.872727	0.93617	0.825223	0.816543	0.893268	0.927571	0.928034
106	T	126	T	126	T	126	T	106	126	126	126	B	GluD1_compact_nonNeuro	ACC	THR	T	217.655	192.975	143.474	3	6	1	1	0.889231	1.01786	0.984848	0.940789	0.92519	0.956561	0.933152	0.858927	1.01786	0.984848	0.940789	0.864085	0.92069	0.842001	0.789386	0.806723	0.916667	0.937622	0.923457	0.889231	0.942544	0.928034
107	A	127	A	127	A	127	A	107	127	127	127	B	GluD1_compact_nonNeuro	GCA	ALA	A	220.35	190.896	142.647	3	6	0	2	0.911223	0.898148	0.877551	1.00368	1.0381	0.977664	0.952381	0.940493	0.898148	0.877551	0.936765	0.875502	0.89769	0.885918	0.867879	1.00414	0.93617	0.925697	0.897119	0.911223	0.952	0.95533
108	C	128	C	128	C	0		108	128	128	128	B	GluD1_compact_nonNeuro	TGC	CYS	C	220.971	189.535	139.28	1	7	0	0	0.943922	0.833333	0.808163	0.72712	0.809816	0.847316	0.879075	0.830258	0.833333	0.808163	0.72712	0.809816	0.872403	0.847645	0.81538	1.02465	0.916667	0.996633	0.947826	0.943922	0.946343	0.974026
109	H	129	H	129	H	0		109	129	129	129	B	GluD1_compact_nonNeuro	CAC	HIS	H	222.056	184.826	138.969	1	8	0	0	0.983965	1.11197	1.03529	0.897075	0.853801	0.893897	0.859135	0.821168	1.2973	0.926263	0.86385	0.805861	0.770056	0.693936	0.768254	1.05864	1.05472	0.968254	0.997141	0.983965	0.918919	0.962567
110	L	130	L	130	L	0		110	130	130	130	B	GluD1_compact_nonNeuro	CTG	LEU	L	226.151	184.766	136.95	4	5	0	0	0.969388	0.920886	1.06739	0.97028	0.905882	0.913043	0.798328	0.80738	1.00779	1.05769	0.990886	0.960526	0.862319	0.813682	0.785043	1.03003	0.962099	0.982814	1.02449	0.969388	0.93374	0.977729
111	N	131	N	131	N	0		111	131	131	131	B	GluD1_compact_nonNeuro	AAC	ASN	N	223.474	180.714	135.831	1	8	0	0	0.979381	1.03158	0.968447	0.874704	0.898352	0.796207	0.827812	0.798766	0.97	0.727778	0.880952	0.85506	0.813609	0.842632	0.80597	1.08354	1.07475	1.00126	1.0414	0.979381	0.999716	0.966227
112	P	132	P	132	P	132	P	112	132	132	132	B	GluD1_compact_nonNeuro	CCC	PRO	P	226.503	177.806	135.909	3	6	0	1	1.03093	1.07978	0.970588	0.794271	0.788206	0.804034	0.794691	0.84207	0.899814	0.923077	0.906915	0.85506	0.826389	0.815155	0.824908	1.03467	1.05859	1.07602	1.05	1.03093	0.987097	0.969915
113	S	133	S	133	S	133	S	113	133	133	133	B	GluD1_compact_nonNeuro	AGC	SER	S	229.301	178.916	132.825	1	8	0	1	1.06521	0.944805	1.03846	0.950342	0.968896	0.85	0.804016	0.789278	1.00593	1.09261	0.947597	0.856287	0.823352	0.836085	0.793407	1.05818	1.05859	1.10909	1.06667	1.06521	1.03196	0.958935
114	P	134	P	134	P	134	P	114	134	134	134	B	GluD1_compact_nonNeuro	CCC	PRO	P	231.911	177.641	130.71	3	6	1	2	1.05311	1.01748	1.10833	0.978836	0.96124	0.852201	0.842975	0.833435	1.10564	1.09749	0.897723	0.880271	0.834276	0.795708	0.824532	1.06143	1.13108	1.14662	1.06471	1.05311	1.05676	0.995506
115	D	135	D	135	D	0		115	135	135	135	B	GluD1_compact_nonNeuro	GAT	ASP	D	236.247	180.207	131.657	1	8	0	0	1.06521	1.04167	0.980392	1.02937	0.996101	0.952108	0.889658	0.874797	1.04167	1.01909	0.971831	0.92895	0.914094	0.842393	0.795604	1.09091	1.11395	1.14662	1.07984	1.06521	1.06501	1.00267
116	G	136	G	136	G	136	G	116	136	136	136	B	GluD1_compact_nonNeuro	GGT	GLY	G	236.016	182.496	128.468	3	6	0	2	1.06903	1.05556	0.923718	0.891401	0.897258	0.898113	0.907885	0.875152	1.05556	0.923718	0.891401	0.897258	0.853125	0.857043	0.770156	1.09091	1.16964	1.08627	1.14129	1.06903	1.03972	1.04493
117	E	137	E	137	E	137	E	117	137	137	137	B	GluD1_compact_nonNeuro	GAG	GLU	E	232.416	181.767	128.251	1	7	1	0	1.1102	1.08308	1.0435	0.940109	0.932765	0.915493	0.872881	0.740554	1.08308	1.06437	0.942474	0.885449	0.78217	0.743448	0.776426	1.14286	1.18541	1.14662	1.14129	1.1102	1.04908	1.07759
118	A	138	A	138	A	138	A	118	138	138	138	B	GluD1_compact_nonNeuro	GCC	ALA	A	232.533	187.314	128.186	3	6	0	3	1.09347	0.87963	0.907921	0.898661	0.823308	0.849171	0.8323	0.777315	0.87963	0.907921	0.898661	0.823308	0.849171	0.8323	0.777315	1.16499	1.17293	1.14662	1.13782	1.09347	1.08168	1.06176
119	Y	139	Y	139	Y	0		119	139	139	139	B	GluD1_compact_nonNeuro	TAC	TYR	Y	231.436	188.653	124.462	1	6	0	0	1.12761	0.910798	0.793814	0.731643	0.724632	0.727322	0.676692	0.680727	0.910798	0.793814	0.731643	0.724632	0.727322	0.676692	0.680727	1.16915	1.11828	1.16162	1.16593	1.12761	1.12539	1.04493
120	T	140	T	140	T	0		120	140	140	140	B	GluD1_compact_nonNeuro	ACA	THR	T	226.651	189.799	128.57	3	6	0	0	1.1409	0.888889	0.785714	0.680147	0.56266	0.639316	0.730088	0.718408	0.888889	0.785714	0.680147	0.56266	0.639316	0.730088	0.718408	1.2471	1.11828	1.17384	1.14547	1.1409	1.12539	1.05708
121	L	141	L	141	L	0		121	141	141	141	B	GluD1_compact_nonNeuro	CTG	LEU	L	227.903	194.127	129.013	4	5	0	0	1.1466	0.683099	0.831086	0.681481	0.706033	0.760016	0.759574	0.757877	0.683099	0.831086	0.681481	0.706033	0.760016	0.759574	0.757877	1.15692	1.16071	1.14776	1.13658	1.1466	1.12401	1.08027
122	A	142	A	142	A	142	A	122	142	142	142	B	GluD1_compact_nonNeuro	GCT	ALA	A	226.635	195.529	132.982	3	6	0	1	1.18696	0.683099	0.607607	0.564234	0.667683	0.731527	0.783597	0.774876	0.683099	0.607607	0.564234	0.667683	0.731527	0.783597	0.774876	1.12479	1.20879	1.16502	1.1507	1.18696	1.11539	1.10462
123	S	143	S	143	S	143	S	123	143	143	143	B	GluD1_compact_nonNeuro	TCG	SER	S	226.12	199.448	132.877	3	5	0	2	1.12761	0.892019	0.884354	0.714047	0.624131	0.668317	0.726974	0.755056	0.892019	0.884354	0.714047	0.624131	0.668317	0.726974	0.755056	1.33594	1.22449	1.12745	1.15688	1.12761	1.12037	1.09732
124	R	144	R	144	R	0		124	144	144	144	B	GluD1_compact_nonNeuro	AGA	ARG	R	222.922	199.677	137.599	2	6	0	0	1.12761	0.829412	0.914894	0.945522	0.971971	0.97879	0.966507	0.909213	0.829412	0.914894	0.945522	0.971971	0.97879	0.966507	0.909213	1.27232	1.16487	1.13082	1.17857	1.12761	1.16346	1.11814
125	P	145	P	145	P	0		125	145	145	145	B	GluD1_compact_nonNeuro	CCA	PRO	P	225.826	199.561	139.798	3	6	0	0	1.14478	1.24067	1.14186	1.08416	1.06597	0.941624	0.841915	0.793128	1.24067	1.14186	1.08416	1.06597	0.941624	0.841915	0.793128	1.28598	1.29447	1.19259	1.16875	1.14478	1.13333	1.1097
126	P	146	P	146	P	146	P	126	146	146	146	B	GluD1_compact_nonNeuro	CCC	PRO	P	226.455	196.663	142.409	3	6	1	0	1.14899	1.12604	1.04348	1.07537	1.05171	0.977519	0.931677	0.846748	1.12604	1.04348	1.07537	1.05171	0.977519	0.931677	0.846748	1.24816	1.20658	1.2197	1.12719	1.14899	1.13333	1.08075
127	V	147	V	147	V	147	V	127	147	147	147	B	GluD1_compact_nonNeuro	GTC	VAL	V	223.678	195.984	146	3	6	0	1	1.14636	0.99	0.959794	0.961039	1.04604	0.965854	0.995633	0.955803	0.99	0.959794	0.961039	1.04604	0.965854	0.995633	0.955803	1.23007	1.225	1.19481	1.1478	1.14636	1.13467	1.10551
128	R	148	R	148	R	148	R	128	148	148	148	B	GluD1_compact_nonNeuro	CGC	ARG	R	228.418	199.095	146.126	3	6	0	2	1.12648	1.14734	1.01289	0.919708	0.938843	0.933604	0.941077	0.933862	1.14734	1.01289	0.919708	0.938843	0.933604	0.941077	0.933862	1.15476	1.24688	1.22392	1.16987	1.12648	1.11968	1.08038
129	L	149	L	149	L	0		129	149	149	149	B	GluD1_compact_nonNeuro	CTC	LEU	L	224.097	200.04	150.305	3	6	0	0	1.11721	1.0636	1.05769	0.942249	0.873016	0.889984	0.917083	0.869183	1.0636	1.05769	0.942249	0.873016	0.889984	0.917083	0.869183	1.07397	1.24688	1.16162	1.15611	1.11721	1.09487	1.04275
130	N	150	N	150	N	150	N	130	150	150	150	B	GluD1_compact_nonNeuro	AAT	ASN	N	224.629	195.218	151.645	1	8	0	1	1.13832	0.857143	0.884488	0.807194	0.934832	1.01711	0.974922	1.00372	0.857143	0.884488	0.807194	0.934832	1.01711	0.974922	1.00372	1.14672	1.23148	1.18321	1.22276	1.13832	1.08047	1.05256
131	D	151	D	151	D	0		131	151	151	151	B	GluD1_compact_nonNeuro	GAT	ASP	D	228.903	196.422	153.224	1	8	0	0	1.10539	1.26923	1.11966	1.01826	0.961199	0.943506	0.850337	0.844222	1.26923	1.11966	1.01826	0.961199	0.943506	0.850337	0.844222	1.16243	1.07446	1.20141	1.16952	1.10539	1.07018	1.00625
132	V	152	V	152	V	0		132	152	152	152	B	GluD1_compact_nonNeuro	GTC	VAL	V	226.492	200.7	154.142	3	6	0	0	1.076	1.28	1.27451	1.1662	0.873016	0.820312	0.80087	0.772606	1.28	1.27451	1.1662	0.873016	0.820312	0.80087	0.772606	1.35616	1.06349	1.17062	1.16748	1.076	1.04005	1.01702
133	M	153	M	153	M	0		133	153	153	153	B	GluD1_compact_nonNeuro	ATG	MET	M	223.134	197.934	155.662	0	9	0	0	1.13119	1.32	0.882353	0.938298	0.951049	0.984967	0.962963	0.913433	1.32	0.882353	0.938298	0.951049	0.984967	0.962963	0.913433	1.16243	1.07446	1.13806	1.15288	1.13119	1.05208	1.00148
134	L	154	L	154	L	0		134	154	154	154	B	GluD1_compact_nonNeuro	CTC	LEU	L	227.263	195.699	157.764	3	6	0	0	1.01961	1.07456	0.99505	0.96976	1.00926	1.09347	1.03741	1	1.07456	0.99505	0.96976	1.00926	1.09347	1.02823	0.998141	1.05946	1.22795	1.07647	1.08323	1.01961	0.973724	0.990966
135	R	155	R	155	R	155	R	135	155	155	155	B	GluD1_compact_nonNeuro	AGG	ARG	R	229.937	200.908	159.392	2	7	0	2	1.03448	1.12676	0.841837	0.803704	0.853247	0.980036	0.927273	0.908358	1.12676	0.841837	0.803704	0.853247	0.980036	0.927273	0.908358	1.07397	1.17857	1.06667	1.06341	1.03448	1.031	1.01225
136	L	156	L	156	L	0		136	156	156	156	B	GluD1_compact_nonNeuro	CTG	LEU	L	224.055	202.435	159.448	4	5	0	0	0.970475	1.08571	1.12543	1.00543	0.88755	0.864849	0.765141	0.754328	1.08571	1.12543	1.00543	0.88755	0.864849	0.765141	0.754328	1.10423	1.10269	1	1.00875	0.970475	0.981522	1.03985
137	V	157	V	157	V	0		137	157	157	157	B	GluD1_compact_nonNeuro	GTG	VAL	V	223.126	198.52	161.987	3	6	0	0	0.974638	0.888889	0.992424	1.02778	0.991358	0.944251	0.886003	0.888069	0.888889	0.992424	1.02778	0.991358	0.944251	0.886003	0.888069	1.09714	1.08333	1.08747	0.932421	0.974638	0.979526	0.983333
138	T	158	T	158	T	158	T	138	158	158	158	B	GluD1_compact_nonNeuro	ACG	THR	T	226.515	199.573	164.334	3	6	1	1	0.95042	1.21212	1.04521	1.01471	0.976278	0.906852	0.903188	0.826386	1.21212	1.04521	1.01471	0.976278	0.906852	0.903188	0.826386	1.07042	1.04	1.05277	0.945957	0.95042	0.990803	1.02644
139	E	159	E	159	E	0		139	159	159	159	B	GluD1_compact_nonNeuro	GAG	GLU	E	227.367	203.936	162.276	1	7	0	0	0.90084	1.14734	0.852865	0.733903	0.792043	0.794234	0.779548	0.793758	1.14734	0.852865	0.733903	0.792043	0.794234	0.779548	0.793758	1.08986	0.947522	0.890909	0.934893	0.90084	1.01338	0.983333
140	L	160	L	160	L	0		140	160	160	160	B	GluD1_compact_nonNeuro	CTG	LEU	L	222.204	204.087	164.027	4	5	0	0	0.920748	0.927536	0.893617	0.843978	0.838415	0.758188	0.773508	0.774263	0.927536	0.893617	0.843978	0.838415	0.758188	0.773508	0.774263	1.05915	0.965347	0.912853	0.925194	0.920748	0.957079	0.981618
141	R	161	R	161	R	161	R	141	161	161	161	B	GluD1_compact_nonNeuro	CGC	ARG	R	224.277	203.644	167.802	3	6	0	1	0.956161	0.931373	0.900344	0.986765	0.935171	0.824783	0.819603	0.734954	0.931373	0.900344	0.986765	0.935171	0.824783	0.819603	0.734954	0.805714	0.975	0.798746	0.865385	0.956161	0.924012	0.974453
142	W	162	W	162	W	0		142	162	162	162	B	GluD1_compact_nonNeuro	TGG	TRP	W	219.43	200.421	164.833	0	7	0	0	0.956161	0.892019	0.781787	0.869043	0.83043	0.845679	0.842632	0.821744	0.892019	0.781787	0.869043	0.83043	0.845679	0.842632	0.821744	0.846847	0.853333	0.837963	0.855438	0.956161	0.920097	0.974453
143	Q	163	Q	163	Q	0		143	163	163	163	B	GluD1_compact_nonNeuro	CAG	GLN	Q	220.838	194.689	169.224	1	7	0	0	0.939386	0.86758	0.859329	0.867243	0.803459	0.862488	0.857623	0.841733	0.86758	0.879699	0.900699	0.90972	0.86802	0.886667	0.922879	0.824561	0.792079	0.828704	0.860382	0.939386	0.912365	0.953371
144	K	164	K	164	K	0		144	164	164	164	B	GluD1_compact_nonNeuro	AAG	LYS	K	216.747	193.832	168.775	1	7	0	0	0.892342	0.806061	0.850649	0.925697	0.885972	0.856599	0.834711	0.850096	0.828144	0.900344	0.851604	0.849075	0.876507	0.828084	0.863952	0.726316	0.683761	0.834499	0.922027	0.892342	0.95	0.931328
145	F	165	F	165	F	0		145	165	165	165	B	GluD1_compact_nonNeuro	TTC	PHE	F	216.738	196.088	163.217	1	8	0	0	0.884002	0.904762	0.793846	0.80146	0.793478	0.828605	0.820804	0.85076	0.904762	0.793846	0.80146	0.787952	0.82559	0.851526	0.819847	0.805195	0.725714	0.860577	0.864401	0.884002	0.937238	0.909622
146	V	166	V	166	V	166	V	146	166	166	166	B	GluD1_compact_nonNeuro	GTC	VAL	V	211.88	196.037	161.71	3	6	1	1	0.860981	0.720721	0.812715	0.845865	0.815479	0.763876	0.788652	0.805501	0.720721	0.814394	0.806098	0.752008	0.773581	0.805291	0.791822	0.664286	0.744048	0.866595	0.879836	0.860981	0.890408	0.889753
147	M	167	M	167	M	167	M	147	167	167	167	B	GluD1_compact_nonNeuro	ATG	MET	M	214.034	195.609	157.641	0	9	0	1	0.873223	0.751468	0.601852	0.608289	0.677019	0.775305	0.80708	0.806469	0.751468	0.601852	0.667883	0.669753	0.795074	0.792354	0.775798	0.64903	0.742925	0.799107	0.870562	0.873223	0.90427	0.921325
148	F	168	F	168	F	0		148	168	168	168	B	GluD1_compact_nonNeuro	TTC	PHE	F	209.289	196.84	156.336	1	8	0	0	0.865023	0.58642	0.651515	0.771526	0.728834	0.786212	0.777305	0.807294	0.58642	0.651515	0.704623	0.770746	0.760621	0.798408	0.823565	0.657143	0.777778	0.799107	0.809244	0.865023	0.863816	0.910976
149	Y	169	Y	169	Y	169	Y	149	169	169	169	B	GluD1_compact_nonNeuro	TAC	TYR	Y	210.134	193.421	151.2	1	6	1	0	0.893226	0.611842	0.677249	0.782343	0.786765	0.644928	0.80189	0.834024	0.611842	0.697802	0.787852	0.690005	0.75774	0.740961	0.799254	0.656085	0.816667	0.818391	0.795211	0.893226	0.849508	0.880291
150	D	170	D	170	D	170	D	150	170	170	170	B	GluD1_compact_nonNeuro	GAC	ASP	D	208.133	196.718	147.827	1	8	0	1	0.865802	0.62	0.714286	0.70871	0.66358	0.747038	0.756163	0.809091	0.62	0.714286	0.70871	0.66358	0.747038	0.755466	0.776087	0.725309	0.761257	0.817352	0.799834	0.865802	0.853107	0.896224
151	S	171	S	171	S	171	S	151	171	171	171	B	GluD1_compact_nonNeuro	AGC	SER	S	205.37	194.141	146.174	1	8	1	0	0.803828	0.670762	0.679144	0.73706	0.768862	0.783345	0.828718	0.878442	0.670762	0.679144	0.735868	0.796977	0.796675	0.835862	0.834545	0.832911	0.774443	0.800895	0.819923	0.803828	0.867816	0.86303
152	E	172	E	172	E	172	E	152	172	172	172	B	GluD1_compact_nonNeuro	GAG	GLU	E	206.996	194.848	142.48	1	7	0	1	0.809917	0.698198	0.622549	0.695652	0.775893	0.853922	0.924177	0.937059	0.698198	0.622549	0.695652	0.743056	0.871545	0.8846	0.904343	0.793249	0.774443	0.769656	0.851459	0.809917	0.867816	0.884877
153	Y	173	Y	173	Y	0		153	173	173	173	B	GluD1_compact_nonNeuro	TAT	TYR	Y	212.756	193.83	146.478	1	6	0	0	0.813811	0.717593	0.783854	0.825456	0.852413	0.802643	0.863303	0.871605	0.717593	0.783854	0.821053	0.802454	0.789829	0.822511	0.819444	0.773026	0.774443	0.773032	0.815238	0.813811	0.852626	0.884877
154	D	174	D	174	D	0		154	174	174	174	B	GluD1_compact_nonNeuro	GAT	ASP	D	213.433	189.937	145.696	1	8	0	0	0.83125	0.976623	0.946	0.941371	0.868687	0.849417	0.87069	0.891386	0.949495	0.853333	0.851644	0.880658	0.844284	0.856333	0.832234	0.775	0.796296	0.809843	0.765086	0.83125	0.825983	0.89299
155	I	175	I	175	I	175	I	155	175	175	175	B	GluD1_compact_nonNeuro	ATC	ILE	I	215.318	188.515	149.938	2	7	0	1	0.859903	0.96875	0.930928	0.929966	0.940767	0.866995	0.909091	0.840898	0.773109	0.900709	0.962766	0.908707	0.858974	0.87395	0.84973	0.881262	0.77524	0.790541	0.789474	0.859903	0.843853	0.887169
156	R	176	R	176	R	176	R	156	176	176	176	B	GluD1_compact_nonNeuro	CGT	ARG	R	217.502	187.938	144.821	3	6	0	2	0.829193	1.07248	1.05311	1.06383	0.897104	0.880131	0.80805	0.792537	0.976027	1.01111	0.853199	0.857143	0.910034	0.837466	0.815717	0.822511	0.77524	0.780172	0.802477	0.829193	0.860399	0.852422
157	G	177	G	177	G	177	G	157	177	177	177	B	GluD1_compact_nonNeuro	GGG	GLY	G	220.257	191.665	147.471	3	6	1	0	0.829193	1.05946	1.06939	1.02022	0.973333	0.944444	0.951366	0.927273	1.05946	1.06939	0.974967	0.943723	0.891447	0.868946	0.892231	1.02703	0.928571	0.813317	0.810962	0.829193	0.864943	0.835003
158	L	178	L	178	L	0		158	178	178	178	B	GluD1_compact_nonNeuro	CTT	LEU	L	219.455	192.478	150.867	3	6	0	0	0.839401	1.00685	1.03529	1.00382	0.938038	0.937282	0.904348	0.976416	1.00685	1.03529	0.971831	0.903731	0.82622	0.922318	0.935871	0.96	0.841424	0.808036	0.844611	0.839401	0.854701	0.828885
159	Q	179	Q	179	Q	0		159	179	179	179	B	GluD1_compact_nonNeuro	CAA	GLN	Q	222.34	187	150.352	1	7	0	0	0.84436	0.86758	0.989213	0.882449	0.967128	0.919331	0.892116	0.872574	1.12	1.06684	0.969442	0.938456	0.874797	0.947551	0.915188	1.02105	0.903	0.819746	0.834615	0.84436	0.829787	0.837591
160	S	180	S	180	S	0		160	180	180	180	B	GluD1_compact_nonNeuro	AGC	SER	S	225.123	190.738	151	1	8	0	0	0.84436	0.859649	0.942857	1.02918	1.01347	0.926388	0.87069	0.868613	0.859649	1.06571	1.04205	0.972831	0.959157	0.961043	0.989985	0.936293	0.884354	0.911685	0.849699	0.84436	0.823248	0.853333
161	F	181	F	181	F	0		161	181	181	181	B	GluD1_compact_nonNeuro	TTT	PHE	F	222.875	193.303	155.853	1	8	0	0	0.845293	0.93038	0.854369	0.87619	0.928705	0.992183	0.939474	0.953321	0.93038	0.854369	0.867133	0.928705	0.944828	0.986784	0.969388	0.833333	0.907216	0.858056	0.860061	0.845293	0.822468	0.847172
162	L	182	L	182	L	0		162	182	182	182	B	GluD1_compact_nonNeuro	CTG	LEU	L	220.691	188.692	155.264	4	5	0	0	0.845293	0.783333	0.748159	0.814912	0.869919	0.934874	0.924908	0.896968	0.669014	0.858086	0.956974	0.929175	0.955643	0.917083	0.917949	0.751174	0.926316	0.949827	0.910881	0.845293	0.822468	0.826597
163	D	183	D	183	D	0		163	183	183	183	B	GluD1_compact_nonNeuro	GAC	ASP	D	224.349	186.613	156.837	1	8	0	0	0.828825	0.821429	0.714286	0.776978	0.847059	0.869565	0.866097	0.877451	0.84507	1	0.929815	0.900298	0.959384	1.01333	0.965517	0.857143	0.93617	0.937037	0.888889	0.828825	0.840262	0.800714
164	Q	184	Q	184	Q	184	Q	164	184	184	184	B	GluD1_compact_nonNeuro	CAG	GLN	Q	228.781	189.338	159.08	1	7	0	1	0.829768	0.857143	0.900344	0.91	0.908333	0.957072	0.85614	0.852279	0.853873	0.931	0.988406	0.95122	0.912281	0.940012	0.979833	0.857143	0.802083	0.94403	0.942638	0.829768	0.853107	0.835013
165	A	185	A	185	A	185	A	165	185	185	185	B	GluD1_compact_nonNeuro	GCC	ALA	A	225.193	191.342	161.335	3	6	1	1	0.887026	0.95098	1.01889	0.871429	0.931254	0.923039	0.929258	0.880597	0.95098	0.943262	0.879433	0.925678	0.946602	0.972887	0.942648	0.937198	0.916667	0.945959	0.9	0.887026	0.840262	0.834375
166	S	186	S	186	S	186	S	166	186	186	186	B	GluD1_compact_nonNeuro	TCG	SER	S	224.254	188.02	162.599	3	5	1	1	0.871545	0.949495	0.918367	0.898967	0.885625	0.79604	0.781498	0.738765	0.965174	0.93617	0.877932	0.875502	0.917476	0.934267	0.921361	0.894598	0.916667	0.912281	0.897119	0.871545	0.809141	0.840378
167	R	187	R	187	R	187	R	167	187	187	187	B	GluD1_compact_nonNeuro	CGG	ARG	R	228.205	186.248	161.338	4	5	1	2	0.909438	0.873162	0.882698	0.852713	0.859091	0.77774	0.8171	0.829837	0.965174	0.916667	0.880952	0.92437	0.8867	0.920259	0.942648	0.965174	0.929078	0.821053	0.898551	0.909438	0.877812	0.847619
168	L	188	L	188	L	0		168	188	188	188	B	GluD1_compact_nonNeuro	CTG	LEU	L	228.276	191.917	164.621	4	5	0	0	0.851625	0.93986	0.779762	0.850036	0.869565	0.850384	0.90903	0.898152	0.93986	0.916667	0.892287	0.938307	0.957072	0.964427	0.969831	0.95098	0.9319	0.866667	0.893004	0.851625	0.862411	0.842027
169	G	189	G	189	G	0		169	189	189	189	B	GluD1_compact_nonNeuro	GGC	GLY	G	225.11	190.665	168.012	3	6	0	0	0.894563	0.771527	0.822264	0.834568	0.820253	0.777682	0.754839	0.798971	0.881745	0.895897	0.910448	0.952174	0.934458	0.942391	0.89638	0.974359	0.934783	0.855567	0.840814	0.894563	0.903268	0.842027
170	L	190	L	190	L	190	L	170	190	190	190	B	GluD1_compact_nonNeuro	CTT	LEU	L	222.665	192.007	166.305	3	6	0	1	0.894563	0.882353	0.870813	0.866029	0.847336	0.832945	0.822229	0.852487	0.857143	0.872932	0.88367	0.909853	0.93913	0.87931	0.89638	0.93007	0.891705	0.885645	0.876768	0.894563	0.886325	0.876998
171	D	191	D	191	D	191	D	171	191	191	191	B	GluD1_compact_nonNeuro	GAC	ASP	D	218.585	189.289	167.127	1	8	1	1	0.881301	0.87963	0.930928	0.874866	0.827707	0.830925	0.833769	0.809091	0.839286	0.817021	0.872331	0.853755	0.895522	0.827922	0.867925	0.949495	0.891705	0.892157	0.820674	0.881301	0.892137	0.852915
172	V	192	V	192	V	192	V	172	192	192	192	B	GluD1_compact_nonNeuro	GTC	VAL	V	216.93	191.327	162.939	3	6	0	1	0.833114	0.973085	0.870748	0.874012	0.870884	0.84596	0.822328	0.788192	0.858447	0.844156	0.837102	0.812126	0.79803	0.803524	0.850842	0.945274	0.853598	0.892157	0.875502	0.833114	0.892137	0.907971
173	S	193	S	193	S	0		173	193	193	193	B	GluD1_compact_nonNeuro	TCT	SER	S	212.975	191.682	162.645	3	6	0	0	0.872786	0.945674	0.844156	0.848252	0.867045	0.829666	0.862118	0.809434	0.78125	0.778218	0.813328	0.754065	0.768416	0.786458	0.794776	0.904762	0.905263	0.826959	0.875502	0.872786	0.878398	0.907971
174	L	194	L	194	L	0		174	194	194	194	B	GluD1_compact_nonNeuro	TTA	LEU	L	213.15	190.443	158.562	2	5	0	0	0.864434	0.836268	0.905263	0.858742	0.853175	0.880131	0.848106	0.829911	0.764384	0.798267	0.698321	0.739605	0.707761	0.702341	0.73813	0.87037	0.927835	0.885645	0.886179	0.864434	0.823498	0.913043
175	Q	195	Q	195	Q	0		175	195	195	195	B	GluD1_compact_nonNeuro	CAA	GLN	Q	208.215	192.67	158.656	1	7	0	0	0.871795	0.783333	0.755952	0.767641	0.725014	0.828759	0.885211	0.851675	0.623288	0.706865	0.834422	0.860061	0.775599	0.790435	0.804745	0.907336	0.91	0.861957	0.870259	0.871795	0.884576	0.926452
176	K	196	K	196	K	0		176	196	196	196	B	GluD1_compact_nonNeuro	AAG	LYS	K	206.808	191.186	152.769	1	7	0	0	0.861123	0.464198	0.617647	0.766003	0.862426	0.83932	0.851127	0.870098	0.598684	0.685714	0.846336	0.858283	0.807692	0.853901	0.780671	0.835556	0.803177	0.884058	0.880808	0.861123	0.893866	0.881877
177	V	197	V	197	V	197	V	177	197	197	197	B	GluD1_compact_nonNeuro	GTG	VAL	V	205.21	195.612	152.794	3	6	1	1	0.893527	0.697588	0.764706	0.849765	0.837209	0.822512	0.801445	0.776527	0.697588	0.829201	0.870192	0.829457	0.796209	0.743997	0.739378	0.895238	0.873786	0.897163	0.85753	0.893527	0.900587	0.856028
178	D	198	D	198	D	0		178	198	198	198	B	GluD1_compact_nonNeuro	GAC	ASP	D	202.536	195.271	149.971	1	8	0	0	0.897681	0.701477	0.789796	0.781853	0.793469	0.790094	0.804069	0.814337	0.701477	0.789796	0.781853	0.802642	0.797619	0.773617	0.8192	0.697588	0.825397	0.897075	0.879518	0.897681	0.916312	0.880176
179	K	199	K	199	K	0		179	199	199	199	B	GluD1_compact_nonNeuro	AAG	LYS	K	202.987	198.798	146.893	1	7	0	0	0.906355	0.861538	0.793939	0.765975	0.771429	0.805363	0.837325	0.844603	0.861538	0.793939	0.765975	0.771429	0.805363	0.837325	0.844603	0.813853	0.883495	0.878515	0.878244	0.906355	0.884463	0.864734
180	N	200	N	200	N	200	N	180	200	200	200	B	GluD1_compact_nonNeuro	AAC	ASN	N	197.826	201.198	148.9	1	8	0	1	0.906355	0.959596	0.924978	0.884842	0.870056	0.855429	0.861392	0.848105	0.959596	0.924978	0.884842	0.870056	0.855429	0.861392	0.848105	0.8	0.825397	0.878515	0.908153	0.906355	0.884463	0.851932
181	I	201	I	201	I	201	I	181	201	201	201	B	GluD1_compact_nonNeuro	ATT	ILE	I	199.891	201.563	153.276	2	7	1	2	0.882692	0.954993	0.923077	0.980933	0.918433	0.879817	0.889049	0.885165	0.954993	0.923077	0.980933	0.918433	0.879817	0.889049	0.885165	0.818565	0.825397	0.815764	0.914258	0.882692	0.884463	0.887868
182	S	202	S	202	S	0		182	202	202	202	B	GluD1_compact_nonNeuro	AGC	SER	S	195.001	201.268	152.976	1	8	0	0	0.906355	0.91875	0.813456	0.865221	0.892495	0.902713	0.891937	0.904762	0.91875	0.813456	0.865221	0.892495	0.902713	0.891937	0.904762	0.816667	0.814815	0.900196	0.914258	0.906355	0.860441	0.887868
183	H	203	H	203	H	203	H	183	203	203	203	B	GluD1_compact_nonNeuro	CAC	HIS	H	195.376	197.685	150.81	1	8	1	0	0.899052	0.816667	0.923077	0.859577	0.833333	0.839506	0.842429	0.84559	0.816667	0.923077	0.859577	0.833333	0.839506	0.842429	0.856007	0.875	0.82866	0.889213	0.904853	0.899052	0.854817	0.871795
184	V	204	V	204	V	204	V	184	204	204	204	B	GluD1_compact_nonNeuro	GTA	VAL	V	198.761	197.718	155.395	3	6	0	2	0.871569	0.835443	0.854128	0.861852	0.886127	0.870679	0.864404	0.885342	0.835443	0.854128	0.861852	0.879328	0.869651	0.824062	0.8975	0.875	0.80446	0.889213	0.885413	0.871569	0.902768	0.90134
185	F	205	F	205	F	0		185	205	205	205	B	GluD1_compact_nonNeuro	TTC	PHE	F	197.334	200.63	158.657	1	8	0	0	0.845912	1.07456	0.799279	0.889423	0.886364	0.96649	0.99359	0.968944	1.07456	0.799279	0.889423	0.886364	0.96649	0.960169	0.967742	0.895118	0.894078	0.905593	0.867369	0.845912	0.89472	0.895
186	T	206	T	206	T	0		186	206	206	206	B	GluD1_compact_nonNeuro	ACC	THR	T	192.883	197.067	156.237	3	6	0	0	0.866919	0.803571	0.922018	0.842342	0.832473	0.857143	0.888369	0.87589	0.803571	0.922018	0.842342	0.832473	0.853081	0.830929	0.911771	0.803571	0.923611	0.848993	0.857399	0.866919	0.873267	0.90551
187	S	207	S	207	S	0		187	207	207	207	B	GluD1_compact_nonNeuro	AGC	SER	S	194.018	193.572	158.56	1	8	0	0	0.886874	0.895118	0.844444	0.845977	0.869219	0.885972	0.871429	0.787074	0.895118	0.820988	0.840183	0.835249	0.84507	0.767158	0.840378	0.895118	0.939252	0.865221	0.834286	0.886874	0.900844	0.883149
188	L	208	L	208	L	0		188	208	208	208	B	GluD1_compact_nonNeuro	CTC	LEU	L	196.864	195.636	160.932	3	6	0	0	0.849921	0.983108	0.897944	0.87619	0.875502	0.901997	0.934077	0.883856	0.983108	0.880508	0.844389	0.823308	0.932571	0.872449	0.890288	0.942308	0.941038	0.886865	0.814368	0.849921	0.884757	0.876679
189	F	209	F	209	F	0		189	209	209	209	B	GluD1_compact_nonNeuro	TTC	PHE	F	194.266	199.179	162.594	1	8	0	0	0.88261	1.11486	1.14857	0.871429	0.88664	0.938578	0.938114	0.925993	1.11486	1.14857	0.871429	0.88664	0.941538	0.93803	0.899281	1.10526	0.871698	0.865221	0.868129	0.88261	0.904578	0.876679
190	T	210	T	210	T	0		190	210	210	210	B	GluD1_compact_nonNeuro	ACC	THR	T	190.846	194.365	162.075	3	6	0	0	0.881588	0.944805	0.852564	0.881764	0.88474	0.913462	0.89891	0.919708	0.944805	0.852564	0.886004	0.881424	0.877524	0.915366	0.910626	1.04978	0.897087	0.840183	0.881034	0.881588	0.852888	0.879902
191	T	211	T	211	T	211	T	191	211	211	211	B	GluD1_compact_nonNeuro	ACG	THR	T	193.574	191.537	163.04	3	6	1	1	0.886256	0.873874	0.99	0.871429	0.865079	0.865385	0.898317	0.921549	0.873874	0.936094	0.816633	0.913772	0.899666	0.923123	0.836719	0.902256	0.996764	0.880383	0.868129	0.886256	0.849274	0.868324
192	M	212	M	212	M	212	M	192	212	212	212	B	GluD1_compact_nonNeuro	ATG	MET	M	196.34	194.35	165.569	0	9	0	2	0.854286	0.914286	0.803177	0.984249	1.04286	0.996503	0.982085	0.881481	0.914286	0.803177	1.02705	0.996951	0.93913	0.876967	0.825428	0.914286	0.854369	0.878472	0.911306	0.854286	0.854843	0.879902
193	K	213	K	213	K	213	K	193	213	213	213	B	GluD1_compact_nonNeuro	AAG	LYS	K	195.226	191.705	169.645	1	7	0	1	0.862559	0.910959	0.892157	0.813849	0.895694	0.805363	0.84313	0.813397	0.910959	0.892157	0.849765	0.743945	0.800595	0.783621	0.786667	0.914286	0.819082	0.86385	0.901229	0.862559	0.864957	0.867332
194	T	214	T	214	T	0		194	214	214	214	B	GluD1_compact_nonNeuro	ACA	THR	T	196.445	196.554	171.829	3	6	0	0	0.875	0.936488	0.893077	0.767263	0.758986	0.708556	0.702766	0.811868	0.936488	0.893077	0.767263	0.758986	0.708556	0.702766	0.78155	0.853333	0.9	0.968421	0.906593	0.875	0.87149	0.861748
195	E	215	E	215	E	215	E	195	215	215	215	B	GluD1_compact_nonNeuro	GAG	GLU	E	199.31	192.592	173.044	1	7	0	1	0.886731	0.952703	0.820513	0.782609	0.719545	0.728997	0.721687	0.767677	0.952703	0.820513	0.750939	0.736531	0.664895	0.717478	0.766972	0.819427	0.9	0.92	0.868301	0.886731	0.876596	0.876679
196	E	216	E	216	E	216	E	196	216	216	216	B	GluD1_compact_nonNeuro	GAG	GLU	E	199.574	192.395	168.592	1	7	1	0	0.881434	0.819427	0.950798	0.915635	0.933297	0.929028	0.897848	0.891386	0.819427	0.902098	0.875	0.865325	0.866345	0.809857	0.828704	0.903846	0.866667	0.927536	0.904762	0.881434	0.88412	0.882353
197	L	217	L	217	L	0		197	217	217	217	B	GluD1_compact_nonNeuro	CTG	LEU	L	199.548	198.326	168.433	4	5	0	0	0.875694	0.923611	1.0101	0.843642	0.83589	0.886601	0.880757	0.879902	0.923611	1.0101	0.843642	0.82288	0.864353	0.875471	0.867708	0.923833	0.936375	0.871795	0.877111	0.875694	0.88412	0.893476
198	N	218	N	218	N	0		198	218	218	218	B	GluD1_compact_nonNeuro	AAT	ASN	N	201.961	198.03	172.085	1	8	0	0	0.884321	0.671429	0.688	0.782609	0.842927	0.820988	0.855478	0.867647	0.671429	0.688	0.782609	0.842927	0.820988	0.854573	0.819444	0.84251	0.928571	0.878158	0.893454	0.884321	0.892754	0.90675
199	R	219	R	219	R	219	R	199	219	219	219	B	GluD1_compact_nonNeuro	CGC	ARG	R	203.881	192.993	170.451	3	6	1	1	0.917079	0.756844	0.95729	0.893827	0.914596	0.906596	0.865817	0.823228	0.84251	0.822857	0.938889	0.894303	0.805383	0.821695	0.784688	0.904762	0.947522	0.884615	0.893454	0.917079	0.896652	0.90675
200	Y	220	Y	220	Y	220	Y	200	220	220	220	B	GluD1_compact_nonNeuro	TAC	TYR	Y	204.44	197.941	164.29	1	6	1	1	0.902156	0.979798	0.919298	0.843978	0.873016	0.900283	0.894525	0.909235	0.868778	0.891156	0.818027	0.878844	0.886731	0.889487	0.879902	0.904762	0.870813	0.904569	0.893454	0.902156	0.911114	0.920838
201	R	221	R	221	R	221	R	201	221	221	221	B	GluD1_compact_nonNeuro	CGG	ARG	R	203.855	201.854	169.696	4	5	0	2	0.911223	0.955224	0.87033	0.807353	0.839724	0.821501	0.782609	0.802788	0.955224	0.87033	0.807353	0.839724	0.821501	0.782609	0.796907	0.900256	0.853634	0.904569	0.893454	0.911223	0.94978	0.918005
202	D	222	D	222	D	0		202	222	222	222	B	GluD1_compact_nonNeuro	GAC	ASP	D	208.126	200.87	170.42	1	8	0	0	0.918266	0.826291	0.855263	0.808712	0.789663	0.779684	0.765742	0.752097	0.826291	0.855263	0.808712	0.802392	0.770115	0.741812	0.75275	0.900929	0.862715	0.908642	0.894952	0.918266	0.912664	0.929215
203	T	223	T	223	T	223	T	203	223	223	223	B	GluD1_compact_nonNeuro	ACG	THR	T	209.46	198.187	166.52	3	6	1	1	0.927495	0.887872	0.85119	0.833333	0.859772	0.801183	0.810997	0.810237	0.887872	0.836033	0.825919	0.814732	0.79761	0.808868	0.81686	0.875188	0.86087	0.887052	0.914046	0.927495	0.931639	0.936073
204	L	224	L	224	L	224	L	204	224	224	224	B	GluD1_compact_nonNeuro	CTT	LEU	L	207.744	201.816	164.287	3	6	0	2	0.918266	0.891544	0.870914	0.810219	0.8	0.836397	0.843262	0.851639	0.891544	0.870914	0.810219	0.8	0.836397	0.843262	0.838991	0.914375	0.923077	0.862915	0.932327	0.918266	0.933333	0.979303
205	R	225	R	225	R	225	R	205	225	225	225	B	GluD1_compact_nonNeuro	CGC	ARG	R	211.719	202.721	168.758	3	6	1	2	0.937931	0.819257	0.786	0.801644	0.775795	0.776119	0.792952	0.843601	0.819257	0.786	0.801644	0.775795	0.776119	0.792952	0.843601	0.95098	0.893617	0.888966	0.919831	0.937931	0.946314	0.925926
206	R	226	R	226	R	226	R	206	226	226	226	B	GluD1_compact_nonNeuro	CGC	ARG	R	215.535	200.62	166.118	3	6	1	2	0.938494	0.811268	0.793939	0.80754	0.828238	0.794859	0.824353	0.839057	0.811268	0.793939	0.80754	0.828238	0.794859	0.840757	0.847518	1	0.913043	0.87619	0.90972	0.938494	0.946314	0.932836
207	A	227	A	227	A	227	A	207	227	227	227	B	GluD1_compact_nonNeuro	GCC	ALA	A	212.619	201.899	160.361	3	6	2	1	0.959514	0.834152	0.782674	0.769085	0.728488	0.769886	0.743066	0.772755	0.834152	0.782674	0.769085	0.728488	0.769886	0.743066	0.772755	0.882943	0.918406	0.941476	0.898277	0.959514	0.966016	0.936937
208	I	228	I	228	I	0		208	228	228	228	B	GluD1_compact_nonNeuro	ATC	ILE	I	214.598	199.732	157.477	2	7	0	0	0.9485	0.573359	0.639423	0.64539	0.702439	0.746269	0.725431	0.769231	0.573359	0.639423	0.64539	0.702439	0.746269	0.725431	0.769231	0.9093	0.993886	0.934343	0.902379	0.9485	0.932018	0.947464
209	L	229	L	229	L	0		209	229	229	229	B	GluD1_compact_nonNeuro	CTG	LEU	L	211.361	201.511	154.527	4	5	0	0	0.956784	0.55	0.496212	0.657143	0.695238	0.779555	0.791379	0.793757	0.55	0.496212	0.657143	0.695238	0.779555	0.791379	0.793757	0.917112	0.919355	0.934343	0.95625	0.956784	0.947368	0.947464
210	L	230	L	230	L	0		210	230	230	230	B	GluD1_compact_nonNeuro	CTG	LEU	L	213.197	198.575	150.635	4	5	0	0	0.917903	0.446009	0.643564	0.653571	0.599671	0.628224	0.665939	0.690653	0.446009	0.643564	0.653571	0.599671	0.628224	0.665939	0.690653	0.868657	0.953405	0.973684	0.955647	0.917903	0.939527	0.954615
211	L	231	L	231	L	0		211	231	231	231	B	GluD1_compact_nonNeuro	CTC	LEU	L	209.206	201.471	149.831	3	6	0	0	0.911223	1.38028	0.793985	0.589372	0.584512	0.73811	0.794707	0.745368	1.38028	0.793985	0.589372	0.584512	0.73811	0.794707	0.745368	0.827292	0.990074	1.00741	0.967593	0.911223	0.938056	0.948384
212	S	232	S	232	S	0		212	232	232	232	B	GluD1_compact_nonNeuro	AGC	SER	S	207.675	202.838	146.247	1	8	0	0	0.9555	0.817391	0.8125	0.857912	0.802454	0.783495	0.771748	0.785833	0.817391	0.8125	0.857912	0.802454	0.783495	0.771748	0.785833	0.843478	0.890909	0.96976	1.00481	0.9555	0.938056	0.930245
213	P	233	P	233	P	0		213	233	233	233	B	GluD1_compact_nonNeuro	CCA	PRO	P	207.746	206.577	146.091	3	6	0	0	0.9555	0.992958	0.744589	0.748201	0.875502	0.825243	0.867232	0.848105	0.992958	0.744589	0.748201	0.875502	0.825243	0.867232	0.848105	1.4058	0.923611	0.984127	0.988323	0.9555	0.931452	0.909562
214	Q	234	Q	234	Q	0		214	234	234	234	B	GluD1_compact_nonNeuro	CAG	GLN	Q	203.808	206.544	145.278	1	7	0	0	0.965152	0.882629	0.886598	0.951773	0.915375	0.868764	0.891975	0.833435	0.882629	0.886598	0.951773	0.915375	0.868764	0.891975	0.833435	1.38571	0.95	1.03333	0.949007	0.965152	0.9625	0.895522
215	G	235	G	235	G	235	G	215	235	235	235	B	GluD1_compact_nonNeuro	GGA	GLY	G	204.143	203.839	149.413	3	5	0	1	0.984848	1.03784	1.1	1.07291	0.999354	0.883117	0.901119	0.816	1.03784	1.1	1.07291	0.999354	0.883117	0.901119	0.816	1.34722	1.16667	0.930728	0.966307	0.984848	0.919142	0.887237
216	A	236	A	236	A	0		216	236	236	236	B	GluD1_compact_nonNeuro	GCC	ALA	A	206.29	205.647	151.046	3	6	0	0	1.00618	1.34722	1.064	1.05172	1.00042	0.90566	0.859944	0.858322	1.34722	1.064	1.05172	1.00042	0.90566	0.859944	0.858322	1.10857	1.17857	0.935202	0.998306	1.00618	0.919142	0.879081
217	H	237	H	237	H	237	H	217	237	237	237	B	GluD1_compact_nonNeuro	CAC	HIS	H	204.055	210.206	151.092	1	8	0	1	0.922376	1.12355	1.0165	0.988248	0.960317	0.877855	0.899163	0.924974	1.12355	1.0165	0.988248	0.960317	0.877855	0.899163	0.924974	1.10526	1.18519	0.957557	0.96087	0.922376	0.927571	0.906584
218	S	238	S	238	S	0		218	238	238	238	B	GluD1_compact_nonNeuro	TCC	SER	S	201.305	206.11	151.531	3	6	0	0	0.922376	1.03896	1.04968	1.02222	0.96687	0.916442	0.918818	0.900109	1.03896	1.04968	1.02222	0.96687	0.916442	0.918818	0.900109	1.13514	1.03762	1.10484	0.968944	0.922376	0.942351	0.875
219	F	239	F	239	F	0		219	239	239	239	B	GluD1_compact_nonNeuro	TTC	PHE	F	204.181	204.136	156.185	1	8	0	0	0.934356	1.05556	1.10846	1.10911	1.03939	0.933695	0.923235	0.935065	1.05556	1.10846	1.10911	1.03939	0.933695	0.923235	0.935065	1.15315	1.03762	1.11297	0.970018	0.934356	0.906667	0.875
220	I	240	I	240	I	240	I	220	240	240	240	B	GluD1_compact_nonNeuro	ATC	ILE	I	205.084	208.776	155.858	2	7	0	1	0.884553	0.97	1.08264	1	0.989458	0.990291	0.952381	0.961705	0.97	1.08264	1	0.989458	0.990291	0.952381	0.961705	1.03784	1.06121	1.10484	1.0061	0.884553	0.906667	0.883149
221	N	241	N	241	N	241	N	221	241	241	241	B	GluD1_compact_nonNeuro	AAC	ASN	N	200.843	210.334	154.635	1	8	1	3	0.884553	0.979798	0.968	0.984043	0.985121	1.03619	1.04957	0.993789	0.979798	0.968	0.984043	0.985121	1.03619	1.04957	0.993789	1.00593	1.07182	1.08306	1	0.884553	0.888889	0.912779
222	E	242	E	242	E	242	E	222	242	242	242	B	GluD1_compact_nonNeuro	GAG	GLU	E	197.665	206.145	156.665	1	7	0	1	0.876006	0.881818	1.01456	1.04915	1.00388	0.958394	0.960452	0.973236	0.881818	1.01456	1.04915	1.00388	0.958394	0.960452	0.973236	1.00779	1.09091	0.978723	0.982143	0.876006	0.841202	0.84463
223	A	243	A	243	A	0		223	243	243	243	B	GluD1_compact_nonNeuro	GCC	ALA	A	200.778	206.881	160.094	3	6	0	0	0.909699	1.01952	0.968447	1.0133	1.00731	1.06275	1.01702	1.00036	1.01952	0.968447	1.0133	1.00731	1.06275	1.01702	1.00036	1.01952	1.064	0.978723	0.961765	0.909699	0.82861	0.84463
224	V	244	V	244	V	244	V	224	244	244	244	B	GluD1_compact_nonNeuro	GTG	VAL	V	200.467	210.704	160.772	3	6	0	1	0.905325	1.01952	0.9975	0.99675	0.971893	1.05	1.05064	0.913818	1.01952	0.9975	0.99675	0.971893	1.05	1.05064	0.913818	1.01952	1.04554	0.965035	0.961765	0.905325	0.842553	0.869565
225	E	245	E	245	E	245	E	225	245	245	245	B	GluD1_compact_nonNeuro	GAG	GLU	E	196.152	209.823	158.273	1	7	1	0	0.893407	1.01952	0.994658	1.00307	1.04471	0.996615	1.02036	1.0219	1.01952	0.994658	1.00307	1.04471	0.996615	1.02036	1.0219	1.04784	0.914851	0.95979	0.961765	0.893407	0.864407	0.821256
226	T	246	T	246	T	0		226	246	246	246	B	GluD1_compact_nonNeuro	ACC	THR	T	196.972	206.634	162.404	3	6	0	0	0.909704	0.97	0.977941	1.03517	1.08427	1.03318	1.01939	0.995564	0.97	0.977941	1.03517	1.08427	1.03318	1.01939	0.995564	1	0.897087	0.929293	0.887783	0.909704	0.860759	0.810018
227	N	247	N	247	N	247	N	227	247	247	247	B	GluD1_compact_nonNeuro	AAC	ASN	N	199.1	209.889	165.522	1	8	0	1	0.84507	1.22269	0.984962	1.03263	1.01034	0.881774	0.888259	0.878682	1.22269	0.984962	1.03263	1.01034	0.881774	0.888259	0.878682	0.8	0.897087	0.916563	0.88664	0.84507	0.876563	0.799418
228	L	248	L	248	L	0		228	248	248	248	B	GluD1_compact_nonNeuro	CTG	LEU	L	200.957	205.315	164.851	4	5	0	0	0.84507	1.30577	1.10316	0.992806	0.968889	0.951524	0.974387	0.84606	1.30577	1.10316	0.992806	0.968889	0.951524	0.974387	0.84606	0.664384	0.841424	0.813131	0.843931	0.84507	0.846473	0.864019
229	A	249	A	249	A	0		229	249	249	249	B	GluD1_compact_nonNeuro	GCT	ALA	A	204.027	208.954	164.531	3	6	0	0	0.863372	1.15294	1.20658	0.992806	0.938038	0.853809	0.83599	0.850533	1.15294	1.20658	0.992806	0.938038	0.853809	0.83599	0.850533	0.646667	0.772277	0.801993	0.867374	0.863372	0.84022	0.860911
230	S	250	S	250	S	0		230	250	250	250	B	GluD1_compact_nonNeuro	TCC	SER	S	206.826	210.156	166.867	3	6	0	0	0.844237	0.8	0.974695	0.95063	0.970325	0.873786	0.847269	0.832168	0.8	0.974695	0.95063	0.970325	0.873786	0.847269	0.832168	0.416667	0.642157	0.803135	0.775456	0.844237	0.843707	0.860911
231	K	251	K	251	K	0		231	251	251	251	B	GluD1_compact_nonNeuro	AAG	LYS	K	209.51	214.05	167.433	1	7	0	0	0.811819	0.643836	0.646465	0.748966	0.846004	0.878833	0.832218	0.833161	0.643836	0.646465	0.748966	0.846004	0.878833	0.883411	0.870303	0.64	0.513725	0.798746	0.766593	0.811819	0.847222	0.857826
232	D	252	D	252	D	252	D	232	252	252	252	B	GluD1_compact_nonNeuro	GAC	ASP	D	212.183	208.883	169.147	1	8	1	0	0.808078	0.618421	0.849673	0.881119	0.779641	0.806597	0.857093	0.849242	0.618421	0.849673	0.881119	0.779641	0.806597	0.857093	0.849242	0.623377	0.314904	0.631944	0.800816	0.808078	0.846473	0.85172
233	S	253	S	253	S	0		233	253	253	253	B	GluD1_compact_nonNeuro	AGC	SER	S	210.559	208.225	164.93	1	8	0	0	0.791472	0.855856	0.766337	0.785612	0.851088	0.893268	0.862401	0.849189	0.855856	0.766337	0.785612	0.851088	0.893268	0.862401	0.849189	0	0.419872	0.540887	0.751724	0.791472	0.824262	0.85172
234	H	254	H	254	H	0		234	254	254	254	B	GluD1_compact_nonNeuro	CAC	HIS	H	215.01	206.639	162.224	1	8	0	0	0.784144	0.561404	0.7	0.752757	0.762891	0.76587	0.7675	0.769723	0.561404	0.7	0.752757	0.762891	0.76587	0.7675	0.769723	0	0.619048	0.622449	0.684183	0.784144	0.824262	0.830427
235	W	255	W	255	W	0		235	255	255	255	B	GluD1_compact_nonNeuro	TGG	TRP	W	210.434	207.811	159.347	0	7	0	0	0.795188	0.64	0.740741	0.851537	0.78012	0.861693	0.913565	0.875816	0.64	0.740741	0.851537	0.78012	0.861693	0.913565	0.875816	0	0.3125	0.553288	0.630058	0.795188	0.796162	0.857143
236	V	256	V	256	V	0		236	256	256	256	B	GluD1_compact_nonNeuro	GTC	VAL	V	215.773	204.141	157.335	3	6	0	0	0.766981	0.436937	0.564356	0.665468	0.657738	0.661058	0.758152	0.835369	0.436937	0.564356	0.665468	0.657738	0.661058	0.758152	0.835369	0.391667	0.303738	0.622449	0.633721	0.766981	0.789609	0.835714
237	F	257	F	257	F	0		237	257	257	257	B	GluD1_compact_nonNeuro	TTT	PHE	F	213.926	205.316	151.69	1	8	0	0	0.697256	0.358696	0.362903	0.339416	0.6875	0.675743	0.714203	0.775011	0.358696	0.362903	0.339416	0.6875	0.675743	0.714203	0.775011	0.296875	0.477064	0.618243	0.556833	0.697256	0.778469	0.83274
238	V	258	V	258	V	258	V	238	258	258	258	B	GluD1_compact_nonNeuro	GTG	VAL	V	216.325	201.756	151.158	3	6	1	0	0.638498	0	0.460481	0.609053	0.535758	0.697436	0.746767	0.738104	0	0.460481	0.609053	0.535758	0.697436	0.746767	0.738104	0.395833	0.51114	0.540887	0.636628	0.638498	0.781713	0.806271
239	N	259	N	259	N	0		239	259	259	259	B	GluD1_compact_nonNeuro	AAT	ASN	N	215.343	203.527	146.614	1	8	0	0	0.638498	0.540845	0.54433	0.592911	0.747599	0.786484	0.79646	0.774832	0.540845	0.54433	0.592911	0.747599	0.786484	0.79646	0.774832	0.59375	0.51114	0.529923	0.636628	0.638498	0.737794	0.790274
240	E	260	E	260	E	0		240	260	260	260	B	GluD1_compact_nonNeuro	GAG	GLU	E	219.299	203.812	144.128	1	7	0	0	0.638498	0.986301	0.765832	0.840993	0.743013	0.784583	0.709545	0.662921	0.986301	0.765832	0.840993	0.743013	0.784583	0.709545	0.662921	0.608974	0.601852	0.533528	0.545681	0.638498	0.697501	0.795918
241	E	261	E	261	E	261	E	241	261	261	261	B	GluD1_compact_nonNeuro	GAA	GLU	E	214.743	207.201	142.185	1	7	0	1	0.703145	0.508108	0.729844	0.641844	0.713346	0.708364	0.781277	0.774908	0.508108	0.729844	0.641844	0.713346	0.708364	0.781277	0.774908	0.615385	0.619048	0.533528	0.536327	0.703145	0.688782	0.774194
242	I	262	I	262	I	262	I	242	262	262	262	B	GluD1_compact_nonNeuro	ATC	ILE	I	214.873	210.473	146.275	2	7	1	0	0.699828	0.738462	0.726768	0.805458	0.711501	0.650718	0.705728	0.733696	0.738462	0.726768	0.805458	0.711501	0.650718	0.705728	0.733696	0.607595	0.619048	0.532819	0.55619	0.699828	0.639583	0.767263
243	S	263	S	263	S	0		243	263	263	263	B	GluD1_compact_nonNeuro	AGT	SER	S	213.337	213.967	144.865	1	8	0	0	0.638498	0.789474	0.816832	0.820035	0.873016	0.864434	0.857947	0.677069	0.789474	0.816832	0.820035	0.873016	0.864434	0.857947	0.677069	0.631579	0.640777	0.621622	0.625714	0.638498	0.693917	0.733696
244	D	264	D	264	D	264	D	244	264	264	264	B	GluD1_compact_nonNeuro	GAC	ASP	D	215.158	217.293	146.833	1	8	0	1	0.635514	0.655405	0.860841	0.888276	0.819786	0.719577	0.857358	0.842723	0.655405	0.860841	0.888276	0.819786	0.719577	0.857358	0.842723	0.738462	0.640777	0.630137	0.632948	0.635514	0.693917	0.731047
245	P	265	P	265	P	265	P	245	265	265	265	B	GluD1_compact_nonNeuro	CCG	PRO	P	210.753	217.713	146.115	3	6	1	1	0.635514	0.62987	0.72381	0.939394	0.852713	0.877044	0.888017	0.861876	0.62987	0.72381	0.939394	0.852713	0.877044	0.888017	0.861876	0.768	0.640777	0.709877	0.707364	0.635514	0.702738	0.645161
246	E	266	E	266	E	0		246	266	266	266	B	GluD1_compact_nonNeuro	GAG	GLU	E	209.393	213.281	145.831	1	7	0	0	0.635514	0.773684	0.779762	0.844749	0.890173	0.953458	0.901064	0.850909	0.773684	0.779762	0.844749	0.890173	0.953458	0.901064	0.850909	0.786486	0.754286	0.723787	0.703276	0.635514	0.69457	0.687474
247	I	267	I	267	I	0		247	267	267	267	B	GluD1_compact_nonNeuro	ATC	ILE	I	213.119	214.337	150.152	2	7	0	0	0.693396	0.671233	0.780583	0.90137	0.774419	0.82243	0.860871	0.908185	0.671233	0.780583	0.90137	0.774419	0.82243	0.860871	0.908185	0.653333	0.732316	0.718726	0.698565	0.693396	0.691664	0.721423
248	L	268	L	268	L	0		248	268	268	268	B	GluD1_compact_nonNeuro	CTG	LEU	L	210.761	218.001	151.525	4	5	0	0	0.751975	1.01818	0.844444	0.942568	0.96687	1.01148	0.953704	0.978723	1.01818	0.844444	0.942568	0.96687	1.01148	0.953704	0.961607	0.859649	0.814951	0.713735	0.709091	0.751975	0.636929	0.692455
249	D	269	D	269	D	0		249	269	269	269	B	GluD1_compact_nonNeuro	GAT	ASP	D	206.719	215.445	150.168	1	8	0	0	0.755556	0.859649	0.928139	0.906826	0.904211	0.966503	0.955504	0.931016	0.859649	0.928139	0.906826	0.904211	0.966503	0.955504	0.931016	0.794595	0.76	0.770833	0.709091	0.755556	0.641667	0.685569
250	L	270	L	270	L	0		250	270	270	270	B	GluD1_compact_nonNeuro	CTG	LEU	L	208.702	211.844	152.755	4	5	0	0	0.697436	1.00685	0.942857	0.81071	0.862745	0.902344	0.932127	0.894167	1.00685	0.942857	0.81071	0.862745	0.902344	0.932127	0.894167	0.816667	0.886667	0.78169	0.771956	0.697436	0.727941	0.676692
251	V	271	V	271	V	0		251	271	271	271	B	GluD1_compact_nonNeuro	GTC	VAL	V	210.321	215.162	155.771	3	6	0	0	0.699203	0.873874	1.07026	1.04545	1.00979	0.998776	0.962571	0.97637	0.873874	1.07026	1.04545	1.00979	0.998776	0.962571	0.97637	0.910798	0.877888	0.791489	0.833333	0.699203	0.73411	0.702128
252	H	272	H	272	H	0		252	272	272	272	B	GluD1_compact_nonNeuro	CAT	HIS	H	207.453	218.341	155.392	1	8	0	0	0.73744	1.05946	1.01786	1.02806	1.03059	1.0037	0.976244	0.926327	1.05946	1.01786	1.02806	1.03059	0.989567	0.942544	0.93956	0.920188	0.767677	0.807194	0.838323	0.73744	0.73484	0.729483
253	S	273	S	273	S	0		253	273	273	273	B	GluD1_compact_nonNeuro	AGT	SER	S	204.723	213.512	156.267	1	8	0	0	0.744565	1.04211	1.06667	0.992806	1.00275	1.03349	1.00101	0.986264	1.04211	1.06667	0.992806	1.00275	1.03349	1.00101	0.986264	0.894977	0.806061	0.892086	0.767361	0.744565	0.727401	0.766548
254	A	274	A	274	A	274	A	254	274	274	274	B	GluD1_compact_nonNeuro	GCC	ALA	A	207.447	213.392	159.097	3	6	1	1	0.7875	1.05205	1.0165	1.06018	1.05541	0.992674	0.910529	0.886858	1.05205	1.0165	1.06018	1.05541	0.992674	0.910529	0.886858	0.794595	0.820408	0.898551	0.715799	0.7875	0.751659	0.767143
255	L	275	L	275	L	275	L	255	275	275	275	B	GluD1_compact_nonNeuro	CTT	LEU	L	206.413	213.684	163.042	3	6	0	1	0.772059	1.00352	1.09167	0.949301	0.96875	0.938389	0.964286	0.890819	1.00352	1.09167	0.949301	0.96875	0.938389	0.964286	0.890819	0.816667	0.930556	0.748792	0.822984	0.772059	0.779747	0.78386
256	G	276	G	276	G	0		256	276	276	276	B	GluD1_compact_nonNeuro	GGA	GLY	G	210.988	212.381	162.764	3	5	0	0	0.80117	0.826667	0.638614	0.897817	0.770414	0.850966	0.815655	0.90583	0.826667	0.638614	0.897817	0.770414	0.850966	0.815655	0.90583	0.805479	0.904762	0.748792	0.833021	0.80117	0.814684	0.809353
257	R	277	R	277	R	0		257	277	277	277	B	GluD1_compact_nonNeuro	AGG	ARG	R	216.505	209.903	163.356	2	7	0	0	0.80117	0.512	0.514851	0.642857	0.762516	0.801736	0.859912	0.835605	0.512	0.514851	0.642857	0.762516	0.801736	0.859912	0.835605	0.907407	0.914089	0.818978	0.7909	0.80117	0.815456	0.822857
258	M	278	M	278	M	0		258	278	278	278	B	GluD1_compact_nonNeuro	ATG	MET	M	214.549	210.937	158.425	0	9	0	0	0.845201	0.888889	0.804124	0.614973	0.843558	0.866995	0.859227	0.824635	0.888889	0.804124	0.614973	0.843558	0.866995	0.859227	0.824635	0.910798	0.76	0.825	0.781313	0.845201	0.827812	0.822857
259	T	279	T	279	T	279	T	259	279	279	279	B	GluD1_compact_nonNeuro	ACC	THR	T	217.827	208.024	156.923	3	6	1	1	0.846154	0.668919	0.537374	0.618212	0.550943	0.790087	0.719764	0.748669	0.668919	0.537374	0.618212	0.550943	0.790087	0.719764	0.748669	0.92381	0.738889	0.808696	0.822984	0.846154	0.830508	0.817021
260	V	280	V	280	V	0		260	280	280	280	B	GluD1_compact_nonNeuro	GTG	VAL	V	217.855	209.931	152.878	3	6	0	0	0.833929	0.52973	0.586006	0.672662	0.723208	0.880259	0.939039	0.98989	0.52973	0.586006	0.672662	0.723208	0.880259	0.939039	0.98989	0.808333	0.814286	0.786232	0.855852	0.833929	0.886076	0.840659
261	V	281	V	281	V	0		261	281	281	281	B	GluD1_compact_nonNeuro	GTC	VAL	V	219.988	206.724	150.684	3	6	0	0	0.876006	0.671233	0.565714	0.732689	0.729585	0.741653	0.662338	0.775617	0.671233	0.565714	0.732689	0.729585	0.741653	0.662338	0.775617	0.673611	0.83125	0.811784	0.841837	0.876006	0.886076	0.842995
262	R	282	R	282	R	282	R	262	282	282	282	B	GluD1_compact_nonNeuro	CGG	ARG	R	220.541	211.364	146.978	4	5	0	1	0.898026	0.776	0.847896	0.554033	0.57278	0.544347	0.556777	0.65146	0.776	0.847896	0.554033	0.57278	0.544347	0.556777	0.65146	0.767123	0.850515	0.837525	0.843028	0.898026	0.827004	0.830394
263	Q	283	Q	283	Q	0		263	283	283	283	B	GluD1_compact_nonNeuro	CAA	GLN	Q	222.715	207.969	143.587	1	7	0	0	0.89373	0.633333	0.721221	0.700313	0.709505	0.794623	0.746101	0.622163	0.633333	0.721221	0.700313	0.709505	0.794623	0.746101	0.622163	0.777778	0.740741	0.838906	0.843487	0.89373	0.866385	0.868106
264	I	284	I	284	I	0		264	284	284	284	B	GluD1_compact_nonNeuro	ATC	ILE	I	225.575	212.664	144.026	2	7	0	0	0.837028	0.751468	0.798267	0.767143	0.597776	0.698851	0.694949	0.700498	0.751468	0.798267	0.767143	0.597776	0.698851	0.694949	0.700498	0.791837	0.782353	0.840306	0.863905	0.837028	0.869198	0.842473
265	F	285	F	285	F	285	F	265	285	285	285	B	GluD1_compact_nonNeuro	TTT	PHE	F	225.134	213.421	138.91	1	8	1	0	0.866667	0.585513	0.7	0.671642	0.719465	0.774876	0.704094	0.723657	0.585513	0.7	0.671642	0.719465	0.774876	0.704094	0.723657	0.769841	0.823529	0.871429	0.88664	0.866667	0.872881	0.828755
266	P	286	P	286	P	286	P	266	286	286	286	B	GluD1_compact_nonNeuro	CCG	PRO	P	229.207	214.782	138.293	3	6	1	1	0.858491	0.585513	0.677083	0.729947	0.734007	0.851865	0.816272	0.756303	0.585513	0.677083	0.729947	0.734007	0.851865	0.816272	0.756303	0.819257	0.833636	0.865248	0.88664	0.858491	0.869198	0.801968
267	S	287	S	287	S	287	S	267	287	287	287	B	GluD1_compact_nonNeuro	TCT	SER	S	227.171	218.316	136.496	3	6	0	1	0.858491	0.673611	0.735129	0.808791	0.660606	0.614506	0.688787	0.740266	0.673611	0.735129	0.808791	0.660606	0.614506	0.688787	0.740266	0.853333	0.858086	0.878472	0.853801	0.858491	0.840326	0.842473
268	A	288	A	288	A	0		268	288	288	288	B	GluD1_compact_nonNeuro	GCA	ALA	A	226.157	218.791	132.613	3	6	0	0	0.866667	0.751468	0.72	0.820513	0.756098	0.735294	0.8	0.722222	0.751468	0.72	0.820513	0.756098	0.735294	0.8	0.722222	0.771104	0.858086	0.872414	0.853801	0.866667	0.83675	0.845547
269	K	289	K	289	K	0		269	289	289	289	B	GluD1_compact_nonNeuro	AAG	LYS	K	224.417	222.867	133.551	1	7	0	0	0.839262	0.720721	0.709091	0.7	0.704895	0.73984	0.727729	0.711562	0.720721	0.709091	0.7	0.704895	0.73984	0.727729	0.711562	0.771104	0.882353	0.826797	0.847784	0.839262	0.794399	0.837101
270	D	290	D	290	D	290	D	270	290	290	290	B	GluD1_compact_nonNeuro	GAC	ASP	D	229.513	223.301	131.922	1	8	1	1	0.857246	0.915584	0.891089	0.895377	0.811111	0.794118	0.753695	0.748082	0.915584	0.891089	0.895377	0.811111	0.794118	0.753695	0.748082	0.795455	0.857143	0.878472	0.852713	0.857246	0.835254	0.805594
271	N	291	N	291	N	291	N	271	291	291	291	B	GluD1_compact_nonNeuro	AAT	ASN	N	230.375	222.251	127.353	1	8	0	1	0.784615	0.844444	0.926916	0.952381	0.873016	0.831984	0.774468	0.785455	0.844444	0.926916	0.952381	0.873016	0.831984	0.774468	0.785455	0.921212	0.855588	0.872414	0.86785	0.784615	0.842393	0.802676
272	Q	292	Q	292	Q	292	Q	272	292	292	292	B	GluD1_compact_nonNeuro	CAG	GLN	Q	234.458	219.733	129.365	1	7	0	1	0.823352	0.855856	0.952727	0.850976	0.847339	0.844076	0.779497	0.775714	0.855856	0.952727	0.850976	0.847339	0.844076	0.779497	0.775714	0.987013	0.787049	0.872414	0.847339	0.823352	0.851989	0.798216
273	K	293	K	293	K	0		273	293	293	293	B	GluD1_compact_nonNeuro	AAA	LYS	K	230.85	215.522	130.218	1	7	0	0	0.827273	1.12676	0.842057	0.89372	0.825758	0.783451	0.828986	0.822837	1.12676	0.842057	0.89372	0.825758	0.783451	0.828986	0.822837	0.935302	0.891156	0.840183	0.847339	0.827273	0.789241	0.804043
274	C	294	C	294	C	0		274	294	294	294	B	GluD1_compact_nonNeuro	TGC	CYS	C	230.172	217.819	125.103	1	7	0	0	0.832168	0.962838	0.89902	0.770833	0.817308	0.846154	0.844726	0.860699	0.962838	0.89902	0.770833	0.817308	0.846154	0.844726	0.860699	0.820988	0.926887	0.802951	0.791913	0.832168	0.788479	0.774929
275	M	295	M	295	T	295	T	275	295	295	295	B	GluD1_compact_nonNeuro	ACG	MET	T	234.081	216.922	123.302	3	6	1	2	0.802689	0.945148	0.959502	0.790598	0.79841	0.823802	0.881377	0.77234	0.945148	0.959502	0.790598	0.79841	0.823802	0.881377	0.77234	0.872727	0.898799	0.808566	0.804162	0.802689	0.786662	0.795987
276	R	296	R	296	R	296	R	276	296	296	296	B	GluD1_compact_nonNeuro	AGG	ARG	R	232.578	211.784	123.094	2	7	0	1	0.802689	0.848485	0.821712	0.914873	0.877155	0.933438	0.926479	0.836534	0.848485	0.821712	0.914873	0.877155	0.933438	0.926479	0.836534	0.945148	0.898799	0.809859	0.812558	0.802689	0.79679	0.778909
277	N	297	N	297	N	297	N	277	297	297	297	B	GluD1_compact_nonNeuro	AAC	ASN	N	236.26	211.847	118.611	1	8	0	1	0.796765	0.717073	0.819572	0.829064	0.805636	0.891204	0.873403	0.88312	0.717073	0.819572	0.829064	0.805636	0.891204	0.873403	0.88312	0.935065	0.846154	0.878472	0.808864	0.796765	0.767677	0.773285
278	N	298	N	298	N	0		278	298	298	298	B	GluD1_compact_nonNeuro	AAC	ASN	N	237.149	217.371	117.874	1	8	0	0	0.768571	0.875	0.933333	0.798178	0.82659	0.837028	0.881514	0.840883	0.875	0.933333	0.798178	0.82659	0.837028	0.881514	0.840883	0.911654	0.905882	0.851852	0.809907	0.768571	0.780774	0.773285
279	H	299	H	299	H	299	H	279	299	299	299	B	GluD1_compact_nonNeuro	CAC	HIS	H	232.977	215.378	116.635	1	8	1	0	0.731973	0.873016	0.702306	0.848073	0.882225	0.828372	0.784636	0.856465	0.873016	0.702306	0.848073	0.882225	0.828372	0.784636	0.856465	0.827703	0.778218	0.841379	0.829758	0.731973	0.784083	0.781752
280	R	300	R	300	R	300	R	280	300	300	300	B	GluD1_compact_nonNeuro	CGC	ARG	R	230.815	221.088	120.232	3	6	0	1	0.749786	0.719852	0.838095	0.764068	0.821839	0.849612	0.786232	0.849059	0.719852	0.838095	0.764068	0.821839	0.849612	0.786232	0.849059	0.847603	0.823529	0.788793	0.794118	0.749786	0.752292	0.808424
281	I	301	I	301	I	0		281	301	301	301	B	GluD1_compact_nonNeuro	ATC	ILE	I	228.286	217.889	121.493	2	7	0	0	0.796765	0.577381	0.717368	0.790598	0.878251	0.840995	0.850303	0.789818	0.577381	0.717368	0.790598	0.878251	0.840995	0.850303	0.789818	0.662162	0.837984	0.822677	0.794118	0.796765	0.754775	0.808424
282	S	302	S	302	S	0		282	302	302	302	B	GluD1_compact_nonNeuro	TCC	SER	S	224.627	220.985	121.332	3	6	0	0	0.806015	1.00779	0.854913	0.768756	0.802761	0.771429	0.806079	0.841612	1.00779	0.854913	0.768756	0.802761	0.771429	0.806079	0.841612	0.746667	0.837984	0.789962	0.747405	0.806015	0.757959	0.803895
283	S	303	S	303	S	0		283	303	303	303	B	GluD1_compact_nonNeuro	TCC	SER	S	222.872	218.414	123.786	3	6	0	0	0.776198	0.531507	0.666667	0.664234	0.793902	0.839009	0.843874	0.887237	0.531507	0.666667	0.664234	0.793902	0.839009	0.843874	0.887237	0.671233	0.718954	0.758333	0.789474	0.776198	0.816264	0.750302
284	L	304	L	304	L	304	L	284	304	304	304	B	GluD1_compact_nonNeuro	CTG	LEU	L	219.946	216.92	127.062	4	5	1	0	0.776198	0.51831	0.538947	0.685606	0.618527	0.663366	0.777494	0.777008	0.51831	0.538947	0.685606	0.618527	0.663366	0.777494	0.777008	0.673611	0.653465	0.7	0.771429	0.776198	0.833755	0.750909
285	L	305	L	305	L	0		285	305	305	305	B	GluD1_compact_nonNeuro	CTC	LEU	L	225.175	215.972	127.821	3	6	0	0	0.80139	0	0.677083	0.768908	0.806135	0.83849	0.808811	0.832851	0	0.677083	0.768908	0.806135	0.83849	0.808811	0.832851	0.676056	0.562771	0.736419	0.734694	0.80139	0.804797	0.748188
286	C	306	C	306	C	306	C	286	306	306	306	B	GluD1_compact_nonNeuro	TGC	CYS	C	225.122	220.227	126.833	1	7	1	0	0.828852	0.808333	0.81875	0.844898	0.845455	0.783343	0.764411	0.716204	0.808333	0.81875	0.844898	0.845455	0.783343	0.764411	0.716204	0.540845	0.574374	0.70793	0.738095	0.828852	0.767797	0.780718
287	D	307	D	307	D	307	D	287	307	307	307	B	GluD1_compact_nonNeuro	GAC	ASP	D	220.831	222.108	127.981	1	8	0	2	0.802284	0.535211	0.643564	0.642857	0.711752	0.70495	0.759398	0.763512	0.535211	0.643564	0.642857	0.711752	0.70495	0.759398	0.763512	0.537143	0.575893	0.64539	0.745937	0.802284	0.768511	0.793996
288	P	308	P	308	P	0		288	308	308	308	B	GluD1_compact_nonNeuro	CCC	PRO	P	220.151	220.048	131.143	3	6	0	0	0.731796	0.535211	0.678947	0.652174	0.541159	0.660891	0.693364	0.769136	0.535211	0.678947	0.652174	0.541159	0.660891	0.693364	0.769136	0.537143	0.558442	0.577778	0.752465	0.731796	0.782742	0.772364
289	Q	309	Q	309	Q	0		289	309	309	309	B	GluD1_compact_nonNeuro	CAG	GLN	Q	215.083	218.956	130.061	1	7	0	0	0.732622	0.537143	0.449123	0.653285	0.719465	0.666667	0.629501	0.622711	0.537143	0.449123	0.653285	0.719465	0.666667	0.629501	0.622711	0.43662	0.569956	0.586151	0.707792	0.732622	0.753442	0.810334
290	E	310	E	310	E	310	E	290	310	310	310	B	GluD1_compact_nonNeuro	GAA	GLU	E	214.873	222.511	134.589	1	7	1	0	0.731796	0.628378	0.653061	0.65	0.652695	0.65122	0.653017	0.701794	0.628378	0.653061	0.65	0.652695	0.691434	0.709325	0.755152	0.62	0.559767	0.732689	0.650602	0.731796	0.725962	0.818511
291	G	311	G	311	G	0		291	311	311	311	B	GluD1_compact_nonNeuro	GGC	GLY	G	211.748	218.408	135.362	3	6	0	0	0.693787	0.515068	0.552857	0.801017	0.82164	0.712387	0.671276	0.723148	0.515068	0.552857	0.801017	0.82164	0.712387	0.671276	0.723148	0.628378	0.554113	0.65942	0.602342	0.693787	0.734644	0.863747
292	Y	312	Y	312	Y	0		292	312	312	312	B	GluD1_compact_nonNeuro	TAC	TYR	Y	213.469	214.622	131.799	1	6	0	0	0.647343	0.661972	0.664948	0.70751	0.711301	0.613793	0.531936	0.540046	0.661972	0.664948	0.70751	0.711301	0.613793	0.531936	0.540046	0.754054	0.64	0.656934	0.664596	0.647343	0.793922	0.824486
293	L	313	L	313	L	0		293	313	313	313	B	GluD1_compact_nonNeuro	CTC	LEU	L	216.83	215.308	135.969	3	6	0	0	0.597148	0.321918	0.262626	0.646429	0.825444	0.837738	0.87069	0.769708	0.321918	0.262626	0.646429	0.825444	0.837738	0.87069	0.769708	0.424658	0.717087	0.588235	0.583504	0.597148	0.782833	0.829837
294	Q	314	Q	314	Q	314	Q	294	314	314	314	B	GluD1_compact_nonNeuro	CAG	GLN	Q	215.646	212.752	139.653	1	7	1	0	0.70394	0.626667	0.851485	0.754167	0.693048	0.750797	0.738197	0.79759	0.626667	0.851485	0.754167	0.693048	0.750797	0.738197	0.79759	0.424658	0.851485	0.581699	0.579946	0.70394	0.786207	0.829131
295	M	315	M	315	M	315	M	295	315	315	315	B	GluD1_compact_nonNeuro	ATG	MET	M	210.395	213.135	137.936	0	9	0	1	0.773927	0.754054	0.717087	0.625	0.575578	0.736264	0.719809	0.645455	0.754054	0.717087	0.625	0.575578	0.736264	0.719809	0.645455	0.635135	0.641414	0.640288	0.579946	0.773927	0.737069	0.82843
296	L	316	L	316	L	0		296	316	316	316	B	GluD1_compact_nonNeuro	CTG	LEU	L	212.452	209.669	134.911	4	5	0	0	0.773927	0.734211	0.921429	0.718254	0.538194	0.497186	0.544999	0.498495	0.734211	0.921429	0.718254	0.538194	0.497186	0.544999	0.498495	0.86758	0.518367	0.631206	0.583504	0.773927	0.777494	0.778261
297	Q	317	Q	317	Q	0		297	317	317	317	B	GluD1_compact_nonNeuro	CAG	GLN	Q	214.121	205.156	136.506	1	7	0	0	0.754398	0.659722	0.710744	0.8	0.791411	0.699767	0.657205	0.691273	0.659722	0.710744	0.8	0.791411	0.699767	0.657205	0.691273	0.849315	0.519588	0.730612	0.768862	0.754398	0.826087	0.748856
298	I	318	I	318	I	0		298	318	318	318	B	GluD1_compact_nonNeuro	ATC	ILE	I	219.099	206.29	137.805	2	7	0	0	0.792118	0.81982	0.962121	0.655797	0.661585	0.810507	0.858978	0.729213	0.81982	0.962121	0.655797	0.661585	0.810507	0.858978	0.729213	0.659722	0.647959	0.522628	0.773494	0.792118	0.786207	0.726496
299	S	319	S	319	S	0		299	319	319	319	B	GluD1_compact_nonNeuro	TCC	SER	S	218.381	203.32	134.196	3	6	0	0	0.78439	0.446009	0.980243	1.06471	0.963748	0.857143	0.831498	0.816206	0.446009	0.980243	1.06471	0.963748	0.857143	0.831498	0.816206	0.645833	0.635	0.730612	0.912121	0.78439	0.737069	0.75774
300	N	320	N	320	N	320	N	300	320	320	320	B	GluD1_compact_nonNeuro	AAC	ASN	N	216.723	206.098	131.922	1	8	0	1	0.828297	1.01408	0.79375	0.559006	0.429142	0.644928	0.650862	0.625687	1.01408	0.79375	0.559006	0.429142	0.644928	0.650862	0.625687	0.858447	0.645	0.745342	0.781818	0.828297	0.731491	0.799837
301	L	321	L	321	L	0		301	321	321	321	B	GluD1_compact_nonNeuro	CTC	LEU	L	220.858	208.544	133.398	3	6	0	0	0.769378	1.08571	0.893471	0.666667	0.73878	0.720135	0.68018	0.720081	1.08571	0.893471	0.666667	0.73878	0.720135	0.68018	0.720081	0.652778	0.651515	0.943691	0.829201	0.769378	0.734644	0.729807
302	Y	322	Y	322	Y	0		302	322	322	322	B	GluD1_compact_nonNeuro	TAT	TYR	Y	223.474	204.059	134.243	1	6	0	0	0.824334	1.10145	0.891156	0.897059	0.884774	0.881188	0.970306	0.814055	1.10145	0.891156	0.897059	0.884774	0.881188	0.970306	0.814055	0.643836	1.0297	0.868106	0.828039	0.824334	0.806624	0.727757
303	L	323	L	323	L	323	L	303	323	323	323	B	GluD1_compact_nonNeuro	CTG	LEU	L	219.762	204.12	128.187	4	5	1	0	0.7589	0.976027	0.793939	0.813333	0.738566	0.795455	0.722963	0.772647	0.976027	0.793939	0.813333	0.738566	0.795455	0.722963	0.772647	0.669014	1.00515	0.921583	0.909581	0.7589	0.799788	0.720997
304	Y	324	Y	324	Y	0		304	324	324	324	B	GluD1_compact_nonNeuro	TAT	TYR	Y	221.986	209.76	126.764	1	6	0	0	0.793757	0.581818	0.478261	0.69697	0.760857	0.741758	0.732733	0.856459	0.581818	0.478261	0.69697	0.760857	0.741758	0.732733	0.856459	0.976027	1.06122	0.908511	0.82197	0.793757	0.809295	0.715734
305	D	325	D	325	D	0		305	325	325	325	B	GluD1_compact_nonNeuro	GAC	ASP	D	225.616	207.075	129.629	1	8	0	0	0.792899	0.669014	0.682292	1.05229	1.11989	1.06716	0.946314	0.852442	0.669014	0.682292	1.05229	1.11989	1.06716	0.946314	0.852442	0.989583	0.945166	1.00782	0.820871	0.792899	0.74065	0.749628
306	S	326	S	326	S	0		306	326	326	326	B	GluD1_compact_nonNeuro	AGT	SER	S	225.35	203.087	126.883	1	8	0	0	0.803585	1.13426	1.12554	1.08235	0.970018	0.908789	0.930286	0.920152	1.13426	1.12554	1.08235	0.970018	0.908789	0.930286	0.920152	1.01786	1.00255	0.87619	0.825758	0.803585	0.732601	0.741597
307	V	327	V	327	V	0		307	327	327	327	B	GluD1_compact_nonNeuro	GTT	VAL	V	224.941	205.208	123.203	3	6	0	0	0.79673	0.843478	0.77551	0.978417	0.986667	0.964132	0.953704	0.975084	0.843478	0.77551	0.978417	0.986667	0.964132	0.953704	0.975084	0.87963	0.9825	0.859155	0.943723	0.79673	0.731915	0.775388
308	L	328	L	328	L	0		308	328	328	328	B	GluD1_compact_nonNeuro	CTG	LEU	L	228.471	207.749	124.79	4	5	0	0	0.792899	1.00338	0.987624	1.03333	0.845944	0.930941	0.943744	0.876812	1.00338	0.987624	1.03333	0.845944	0.930941	0.943744	0.876812	0.962302	0.935714	0.87619	0.913772	0.792899	0.787484	0.71371
309	M	329	M	329	M	329	M	309	329	329	329	B	GluD1_compact_nonNeuro	ATG	MET	M	231.102	202.882	124.985	0	9	0	2	0.785348	1.1398	0.9	0.771282	0.809927	0.868878	0.828781	0.814892	1.1398	0.9	0.771282	0.809927	0.868878	0.828781	0.814892	1.07778	0.810644	0.915	0.830702	0.785348	0.777599	0.746363
310	L	330	L	330	L	0		310	330	330	330	B	GluD1_compact_nonNeuro	CTG	LEU	L	227.604	201.971	121.424	4	5	0	0	0.849921	1.11486	1.16017	1.16046	0.959656	0.815605	0.828919	0.885645	1.11486	1.16017	1.16046	0.959656	0.815605	0.828919	0.885645	1.07143	0.808824	0.902113	0.830702	0.849921	0.76318	0.745798
311	A	331	A	331	A	331	A	311	331	331	331	B	GluD1_compact_nonNeuro	GCC	ALA	A	229.87	205.515	119.38	3	6	0	1	0.811288	0.955598	0.81	0.931034	0.941176	0.899289	0.863889	0.918367	0.955598	0.81	0.931034	0.941176	0.899289	0.863889	0.918367	0.930451	0.92437	0.789928	0.823081	0.811288	0.756846	0.745798
312	N	332	N	332	N	332	N	312	332	332	332	B	GluD1_compact_nonNeuro	AAC	ASN	N	233.058	206.242	121.315	1	8	1	1	0.780842	1	1.07237	0.93254	0.87451	0.838318	0.845528	0.845528	1	1.07237	0.93254	0.87451	0.838318	0.845528	0.845528	0.933333	0.968447	0.78	0.813341	0.780842	0.847222	0.797902
313	A	333	A	333	A	333	A	313	333	333	333	B	GluD1_compact_nonNeuro	GCC	ALA	A	233.506	201.848	119.382	3	6	0	1	0.780065	0.756173	0.852564	0.932138	0.859961	0.887202	0.838173	0.785714	0.756173	0.852564	0.932138	0.859961	0.887202	0.838173	0.785714	0.945946	0.968447	0.774468	0.766864	0.780065	0.820383	0.811364
314	F	334	F	334	F	0		314	334	334	334	B	GluD1_compact_nonNeuro	TTT	PHE	F	230.451	201.88	116.326	1	8	0	0	0.818733	0.780822	0.643564	0.772028	0.768421	0.844237	0.761157	0.673759	0.780822	0.643564	0.772028	0.768421	0.844237	0.761157	0.673759	0.957237	0.886667	0.842593	0.753488	0.818733	0.756846	0.806212
315	H	335	H	335	H	0		315	335	335	335	B	GluD1_compact_nonNeuro	CAC	HIS	H	233.793	206.912	116.56	1	8	0	0	0.811081	0.816667	0.76	0.843537	0.803571	0.746922	0.767615	0.831121	0.816667	0.76	0.843537	0.803571	0.746922	0.767615	0.831121	0.862222	0.871287	0.840183	0.739341	0.811081	0.818892	0.85
316	R	336	R	336	R	336	R	316	336	336	336	B	GluD1_compact_nonNeuro	AGG	ARG	R	237.297	203.106	119.572	2	7	1	0	0.721663	0.779221	0.847896	0.9375	0.973214	0.834123	0.787541	0.666836	0.779221	0.847896	0.9375	0.973214	0.834123	0.787541	0.666836	0.739048	0.841424	0.834467	0.792727	0.721663	0.829498	0.837726
317	K	337	K	337	K	0		317	337	337	337	B	GluD1_compact_nonNeuro	AAG	LYS	K	235.987	199.396	114.858	1	7	0	0	0.785631	0.405983	0.5	0.56092	0.570152	0.495031	0.638075	0.601344	0.405983	0.5	0.56092	0.570152	0.495031	0.638075	0.601344	0.631579	0.728291	0.807524	0.838095	0.785631	0.823333	0.829391
318	L	338	L	338	L	0		318	338	338	338	B	GluD1_compact_nonNeuro	CTG	LEU	L	235.646	203.592	111.624	4	5	0	0	0.803558	0.611842	0.645	0.573668	0.563017	0.62212	0.559671	0.677555	0.611842	0.645	0.573668	0.563017	0.62212	0.559671	0.677555	0.626667	0.707483	0.796537	0.838095	0.803558	0.806723	0.834712
319	E	339	E	339	E	339	E	319	339	339	339	B	GluD1_compact_nonNeuro	GAG	GLU	E	239.908	206.012	114.606	1	7	0	1	0.837209	0.768	0.625	0.627586	0.715928	0.723982	0.754286	0.743802	0.768	0.625	0.627586	0.715928	0.723982	0.754286	0.743802	0.406926	0.601852	0.828829	0.774536	0.837209	0.806723	0.830036
320	D	340	D	340	D	0		320	340	340	340	B	GluD1_compact_nonNeuro	GAC	ASP	D	241.935	202.332	114.393	1	8	0	0	0.843411	0.515068	0.632353	0.741892	0.730843	0.670423	0.670452	0.629371	0.515068	0.632353	0.741892	0.730843	0.670423	0.670452	0.629371	0.406926	0.613208	0.75102	0.834286	0.843411	0.80599	0.824107
321	R	341	R	341	R	341	R	321	341	341	341	B	GluD1_compact_nonNeuro	CGG	ARG	R	239.446	199.266	108.907	4	5	1	0	0.85133	0.417778	0.310096	0.414966	0.358804	0.388588	0.466837	0.50922	0.417778	0.310096	0.414966	0.358804	0.388588	0.466837	0.50922	0.401709	0.481481	0.669921	0.834286	0.85133	0.847222	0.766187
322	K	342	K	342	K	0		322	342	342	342	B	GluD1_compact_nonNeuro	AAG	LYS	K	239.653	197.683	114.607	1	7	0	0	0.852201	0.321918	0.424837	0.470034	0.418112	0.582882	0.706612	0.698861	0.321918	0.424837	0.470034	0.418112	0.582882	0.706612	0.698861	0.61039	0.613208	0.711667	0.787572	0.852201	0.843707	0.729702
323	W	343	W	343	W	0		323	343	343	343	B	GluD1_compact_nonNeuro	TGG	TRP	W	233.624	198.377	111.007	0	7	0	0	0.852201	0	0.421569	0.208046	0.277457	0.315421	0.322785	0.448399	0	0.421569	0.208046	0.277457	0.315421	0.322785	0.448399	0.608974	0.613208	0.766091	0.783046	0.852201	0.843707	0.731183
324	H	344	H	344	H	0		324	344	344	344	B	GluD1_compact_nonNeuro	CAT	HIS	H	234.861	193.554	111.707	1	8	0	0	0.838006	0	0	0.47069	0.373714	0.274933	0.274357	0.337589	0	0	0.47069	0.373714	0.274933	0.274357	0.337589	0.721519	0.608491	0.717342	0.751724	0.838006	0.80599	0.765
325	S	345	S	345	S	0		325	345	345	345	B	GluD1_compact_nonNeuro	AGC	SER	S	229.876	193.226	110.139	1	8	0	0	0.789319	0.176692	0.15625	0.1525	0.334014	0.382843	0.444606	0.522345	0.176692	0.15625	0.1525	0.334014	0.382843	0.444606	0.522345	0.6	0.766509	0.727169	0.771899	0.789319	0.76569	0.761131
326	M	346	M	346	M	0		326	346	346	346	B	GluD1_compact_nonNeuro	ATG	MET	M	226.559	190.574	112.266	0	9	0	0	0.739417	0.455696	0.363889	0.308333	0.384181	0.382498	0.416667	0.493325	0.455696	0.363889	0.308333	0.384181	0.382498	0.416667	0.493325	0.481013	0.780446	0.737269	0.731696	0.739417	0.759336	0.732653
327	A	347	A	347	A	347	A	327	347	347	347	B	GluD1_compact_nonNeuro	GCG	ALA	A	225.353	188.993	109.074	3	6	1	1	0.665476	0.455696	0.377885	0.33496	0.305866	0.356488	0.416327	0.632042	0.455696	0.377885	0.33496	0.305866	0.356488	0.416327	0.632042	0.781893	0.735849	0.799874	0.729167	0.665476	0.711951	0.732653
328	S	348	S	348	S	0		328	348	348	348	B	GluD1_compact_nonNeuro	AGC	SER	S	222.524	186.989	107.279	1	8	0	0	0.673552	0.404167	0.411215	0.55137	0.592292	0.662768	0.657358	0.659039	0.404167	0.411215	0.447652	0.592292	0.592593	0.598441	0.58882	0.810127	0.75	0.809917	0.729167	0.673552	0.700184	0.699351
329	L	349	L	349	L	349	L	329	349	349	349	B	GluD1_compact_nonNeuro	CTC	LEU	L	222.918	184.284	110.632	3	6	0	1	0.631455	0.466346	0.682051	0.712757	0.740365	0.729743	0.711155	0.679581	0.466346	0.682051	0.626712	0.632948	0.62963	0.639583	0.613714	0.818565	0.825397	0.789969	0.733431	0.631455	0.63278	0.694391
330	N	350	N	350	N	0		330	350	350	350	B	GluD1_compact_nonNeuro	AAC	ASN	N	220.054	179.97	110.296	1	8	0	0	0.628505	0.927027	0.839744	0.816633	0.862184	0.874786	0.741069	0.790772	0.862222	0.8	0.883289	0.678019	0.704225	0.725548	0.614947	0.839827	0.825397	0.743836	0.684163	0.628505	0.63278	0.639286
331	C	351	C	351	C	351	C	331	351	351	351	B	GluD1_compact_nonNeuro	TGC	CYS	C	220.523	181.044	114.267	1	7	1	0	0.594945	0.984615	0.863736	0.877155	0.870303	0.865606	0.807997	0.779058	0.893421	0.869281	0.879433	0.761246	0.678458	0.676311	0.695351	0.862222	0.846154	0.685606	0.676208	0.594945	0.553683	0.663121
332	I	352	I	352	I	352	I	332	352	352	352	B	GluD1_compact_nonNeuro	ATA	ILE	I	218.114	177.514	114.365	2	7	0	2	0.634434	0.863636	0.910856	0.915493	0.967456	0.906355	0.850767	0.835341	1.00901	0.882155	0.825893	0.836855	0.726214	0.655983	0.714855	0.876712	0.841424	0.680878	0.634503	0.634434	0.55599	0.663121
333	R	353	R	353	R	353	R	333	353	353	353	B	GluD1_compact_nonNeuro	CGG	ARG	R	221.753	176.207	110.029	4	5	1	2	0.597156	0.914286	0.892157	0.826484	0.836224	0.797628	0.790975	0.8487	0.916988	0.839744	0.820197	0.757785	0.723632	0.697727	0.668571	0.939335	0.841424	0.684639	0.630814	0.597156	0.556485	0.666293
334	K	354	K	354	K	0		334	354	354	354	B	GluD1_compact_nonNeuro	AAA	LYS	K	225.406	172.289	114.265	1	7	0	0	0.591549	0.835556	0.828479	1.00556	0.924064	0.808182	0.730472	0.752867	1.01408	0.914851	0.814261	0.818437	0.801887	0.787898	0.749826	0.93254	0.78	0.69697	0.630814	0.591549	0.633891	0.663939
335	S	355	S	355	S	0		335	355	355	355	B	GluD1_compact_nonNeuro	TCC	SER	S	226.418	175.945	109.852	3	6	0	0	0.54326	0.94246	0.847896	0.899263	0.881633	0.802114	0.765598	0.733275	0.926641	0.932039	0.771338	0.744645	0.732394	0.695139	0.637011	0.846847	0.722222	0.692163	0.630058	0.54326	0.676223	0.668665
336	T	356	T	356	T	0		336	356	356	356	B	GluD1_compact_nonNeuro	ACT	THR	T	226.005	179.108	112.244	3	6	0	0	0.592138	0.926641	0.979701	0.825397	0.8525	0.870266	0.795455	0.751049	0.926641	0.932039	0.805773	0.703276	0.728972	0.727717	0.619541	0.746032	0.729517	0.647887	0.59034	0.592138	0.667806	0.673458
337	K	357	K	357	K	0		337	357	357	357	B	GluD1_compact_nonNeuro	AAG	LYS	K	231.28	181.044	112.716	1	7	0	0	0.673552	1.024	0.714286	0.725225	0.669274	0.759684	0.689754	0.632979	1.024	0.714286	0.725225	0.673077	0.695814	0.632231	0.666714	0.764588	0.656566	0.652482	0.593792	0.673552	0.670002	0.713429
338	P	358	P	358	P	0		338	358	358	358	B	GluD1_compact_nonNeuro	CCA	PRO	P	230.769	182.154	115.898	3	6	0	0	0.672897	0.768	0.640777	0.679035	0.670769	0.655693	0.664488	0.759788	0.768	0.640777	0.679576	0.712936	0.667305	0.810637	0.759788	0.535211	0.65	0.593166	0.59457	0.672897	0.675609	0.748242
339	W	359	W	359	W	0		339	359	359	359	B	GluD1_compact_nonNeuro	TGG	TRP	W	230.933	189.087	114.54	0	7	0	0	0.714953	0.394309	0.48972	0.459437	0.616477	0.582315	0.546875	0.490219	0.394309	0.48972	0.459437	0.616477	0.582315	0.546875	0.490219	0	0.668367	0.597403	0.64881	0.714953	0.714844	0.708273
340	N	360	N	360	N	0		340	360	360	360	B	GluD1_compact_nonNeuro	AAT	ASN	N	235.15	187.389	113.665	1	8	0	0	0.721698	0.415584	0.48	0.524131	0.526531	0.424961	0.551395	0.606214	0.415584	0.48	0.524131	0.526531	0.424961	0.551395	0.606214	0	0.441077	0.519149	0.698718	0.721698	0.720188	0.68212
341	G	361	G	361	G	361	G	341	361	361	361	B	GluD1_compact_nonNeuro	GGT	GLY	G	234.2	190.839	115.469	3	6	1	0	0.728571	0.394309	0.298611	0.244898	0.35102	0.502804	0.508333	0.579101	0.394309	0.298611	0.244898	0.35102	0.502804	0.508333	0.579101	0	0	0.590909	0.698718	0.728571	0.761246	0.679667
342	G	362	G	362	G	362	G	342	362	362	362	B	GluD1_compact_nonNeuro	GGG	GLY	G	233.169	190.684	118.528	3	6	1	0	0.73913	0.316667	0.308962	0.248649	0.750857	0.729845	0.773045	0.642086	0.316667	0.308962	0.248649	0.750857	0.729845	0.773045	0.642086	0	0	0.718116	0.694584	0.73913	0.725047	0.672932
343	R	363	R	363	R	0		343	363	363	363	B	GluD1_compact_nonNeuro	AGG	ARG	R	237.271	189.145	121.616	2	7	0	0	0.788406	0.739048	0.772277	0.741319	0.820588	0.742889	0.777313	0.720848	0.739048	0.772277	0.741319	0.820588	0.742889	0.777313	0.720848	0	0	0.580952	0.702902	0.788406	0.731244	0.63879
344	S	364	S	364	S	0		344	364	364	364	B	GluD1_compact_nonNeuro	TCC	SER	S	237.15	193.456	118.062	3	6	0	0	0.746341	0	0.249524	0.462931	0.460714	0.503286	0.76318	0.796727	0	0.249524	0.462931	0.460714	0.503286	0.76318	0.796727	0	0.254902	0.552314	0.769578	0.746341	0.731244	0.705767
345	M	365	M	365	M	0		345	365	365	365	B	GluD1_compact_nonNeuro	ATG	MET	M	233.05	195.621	119.476	0	9	0	0	0.707642	0.272222	0.263366	0.215476	0.365646	0.737421	0.720806	0.805263	0.272222	0.263366	0.215476	0.365646	0.737421	0.720806	0.805263	0	0.432343	0.559271	0.663636	0.707642	0.691615	0.706344
346	L	366	L	366	L	366	L	346	366	366	366	B	GluD1_compact_nonNeuro	CTG	LEU	L	234.673	192.926	123.788	4	5	1	0	0.704207	0	0.673469	0.660714	0.808824	0.771429	0.786662	0.795335	0	0.673469	0.660714	0.808824	0.771429	0.786662	0.795335	0.262162	0.423948	0.559271	0.659639	0.704207	0.653191	0.706344
347	D	367	D	367	D	0		347	367	367	367	B	GluD1_compact_nonNeuro	GAT	ASP	D	238.655	194.01	122.659	1	8	0	0	0.704207	0.32	0.371429	0.698854	0.756069	0.66238	0.778305	0.789007	0.32	0.371429	0.698854	0.756069	0.66238	0.778305	0.789007	0.524324	0.553398	0.559271	0.592593	0.704207	0.690508	0.678073
348	T	368	T	368	T	368	T	348	368	368	368	B	GluD1_compact_nonNeuro	ACC	THR	T	236.987	198.398	120.946	3	6	1	0	0.563147	0.512	0.779762	0.637931	0.720066	0.631455	0.635983	0.671571	0.512	0.779762	0.637931	0.720066	0.631455	0.635983	0.671571	0.638158	0.564356	0.660714	0.592593	0.563147	0.691213	0.678639
349	I	369	I	369	I	0		349	369	369	369	B	GluD1_compact_nonNeuro	ATC	ILE	I	233.913	198.323	124.269	2	7	0	0	0.606466	0.777244	0.697552	0.685985	0.68131	0.678542	0.752387	0.859068	0.777244	0.697552	0.685985	0.68131	0.678542	0.752387	0.859068	0.765789	0.658416	0.587302	0.582011	0.606466	0.72887	0.678639
350	K	370	K	370	K	0		350	370	370	370	B	GluD1_compact_nonNeuro	AAA	LYS	K	237.525	195.863	126.959	1	7	0	0	0.606466	0.650685	0.565264	0.7625	0.755752	0.798014	0.800209	0.86715	0.650685	0.565264	0.7625	0.755752	0.798014	0.800209	0.86715	0.765789	0.790099	0.597922	0.52381	0.606466	0.614768	0.678639
351	K	371	K	371	K	371	K	351	371	371	371	B	GluD1_compact_nonNeuro	AAG	LYS	K	240.936	199.568	124.16	1	7	0	1	0.600662	0.664384	0.539835	0.656923	0.764665	0.725685	0.758678	0.750161	0.664384	0.539835	0.656923	0.764665	0.725685	0.758678	0.750161	0.79726	0.886667	0.593651	0.470588	0.600662	0.569681	0.705748
352	G	372	G	372	G	372	G	352	372	372	372	B	GluD1_compact_nonNeuro	GGC	GLY	G	237.028	202.204	126.487	3	6	0	1	0.552471	0.729114	0.7	0.723032	0.835157	0.781654	0.829218	0.819291	0.729114	0.7	0.723032	0.835157	0.781654	0.829218	0.819291	0.983108	0.76	0.586288	0.60989	0.552471	0.569121	0.741201
353	H	373	H	373	H	0		353	373	373	373	B	GluD1_compact_nonNeuro	CAC	HIS	H	236.643	205.468	130.371	1	8	0	0	0.569378	0.767405	0.76	0.845977	0.823871	0.922877	0.94114	0.904383	0.767405	0.76	0.845977	0.823871	0.922877	0.94114	0.904383	1.07778	0.783505	0.578089	0.610778	0.569378	0.612164	0.653846
354	I	374	I	374	I	374	I	354	374	374	374	B	GluD1_compact_nonNeuro	ATC	ILE	I	232.537	206.615	128.599	2	7	0	1	0.563981	1.04211	0.842767	0.853881	0.902834	0.913043	0.940812	0.84	1.04211	0.842767	0.853881	0.902834	0.913043	0.940812	0.84	1.07778	0.877888	0.719536	0.653846	0.563981	0.646186	0.646739
355	T	375	T	375	T	0		355	375	375	375	B	GluD1_compact_nonNeuro	ACT	THR	T	232.503	210.521	130.254	3	6	0	0	0.614006	0.871111	1.07605	0.960563	0.914723	0.884868	0.939908	0.844392	0.871111	1.07605	0.960563	0.914723	0.884868	0.939908	0.844392	1.09296	0.754286	0.710627	0.646199	0.614006	0.651064	0.646739
356	G	376	G	376	G	0		356	376	376	376	B	GluD1_compact_nonNeuro	GGC	GLY	G	228.629	211.186	131.705	3	6	0	0	0.653846	0.852174	0.683673	0.840993	0.916364	0.809797	0.829694	0.783539	0.852174	0.683673	0.840993	0.916364	0.809797	0.829694	0.783539	1.07397	0.739496	0.715667	0.650888	0.653846	0.612177	0.644404
357	L	377	L	377	L	0		357	377	377	377	B	GluD1_compact_nonNeuro	CTC	LEU	L	224.781	211.538	132.766	3	6	0	0	0.692308	0.450704	0.684211	0.69697	0.696203	0.775305	0.774603	0.596536	0.450704	0.684211	0.69697	0.696203	0.775305	0.774603	0.596536	0.805479	0.88	0.700758	0.643275	0.692308	0.647679	0.613718
358	T	378	T	378	T	378	T	358	378	378	378	B	GluD1_compact_nonNeuro	ACT	THR	T	226.397	208.021	135.495	3	6	0	1	0.686462	0.650685	0.668367	0.786957	0.791411	0.816451	0.888889	0.777704	0.650685	0.668367	0.786957	0.791411	0.816451	0.888889	0.777704	0.522667	0.88	0.702673	0.698413	0.686462	0.648305	0.617667
359	G	379	G	379	G	379	G	359	379	379	379	B	GluD1_compact_nonNeuro	GGG	GLY	G	230.133	208.54	134.544	3	6	1	0	0.716931	0.898148	0.735502	0.577778	0.809324	0.874797	0.8171	0.877323	0.898148	0.735502	0.577778	0.809324	0.874797	0.8171	0.877323	0.777778	0.82302	0.750583	0.773964	0.716931	0.679547	0.648551
360	V	380	V	380	V	0		360	380	380	380	B	GluD1_compact_nonNeuro	GTG	VAL	V	232.626	205.761	135.54	3	6	0	0	0.7109	0.768	0.858086	0.756643	0.890269	0.847549	0.879185	0.894074	0.768	0.858086	0.756643	0.890269	0.847549	0.879185	0.894074	0.673611	0.645631	0.7974	0.783234	0.7109	0.679547	0.626087
361	M	381	M	381	M	0		361	381	381	381	B	GluD1_compact_nonNeuro	ATG	MET	M	230.847	203.307	131.38	0	9	0	0	0.717703	0.748457	0.816199	0.95979	1.0165	1.05918	0.958647	0.954245	0.748457	0.816199	0.95979	1.0165	1.05918	0.958647	0.954245	0.655405	0.66	0.834347	0.775	0.717703	0.682426	0.62717
362	E	382	E	382	E	382	E	362	382	382	382	B	GluD1_compact_nonNeuro	GAG	GLU	E	235.706	200.578	132.408	1	7	1	0	0.714286	0.789474	0.9375	0.914141	0.889064	0.864434	0.850056	0.862108	0.789474	0.9375	0.914141	0.889064	0.864434	0.850056	0.862108	0.546992	0.580858	0.808791	0.802515	0.714286	0.713136	0.650909
363	F	383	F	383	F	383	F	363	383	383	383	B	GluD1_compact_nonNeuro	TTT	PHE	F	232.239	197.415	131.133	1	8	1	0	0.721154	0.780822	0.92645	0.897163	0.92437	0.95213	0.97051	0.815084	0.780822	0.92645	0.897163	0.92437	0.95213	0.97051	0.815084	0.568889	0.653465	0.698854	0.802515	0.721154	0.687922	0.677536
364	R	384	R	384	R	384	R	364	384	384	384	B	GluD1_compact_nonNeuro	CGG	ARG	R	236.042	195.536	135.207	4	5	0	2	0.793269	0.703704	0.827273	0.930946	0.913697	0.986453	1.00333	0.973746	0.703704	0.827273	0.930946	0.913697	0.986453	1.00333	0.973746	0.467532	0.70207	0.741641	0.773964	0.793269	0.71453	0.68
365	E	385	E	385	E	0		365	385	385	385	B	GluD1_compact_nonNeuro	GAG	GLU	E	237.741	190.661	133.376	1	7	0	0	0.755149	0.811966	0.801865	0.818345	0.889064	0.943689	0.908579	0.873479	0.811966	0.801865	0.818345	0.889064	0.943689	0.908579	0.873479	0.623377	0.70207	0.695035	0.687968	0.755149	0.71453	0.644404
366	D	386	D	386	D	0		366	386	386	386	B	GluD1_compact_nonNeuro	GAC	ASP	D	233.108	189.92	135.353	1	8	0	0	0.756004	0.984058	0.982143	0.853367	0.883436	0.835728	0.845135	0.824485	0.984058	0.982143	0.853367	0.883436	0.835728	0.845135	0.824485	0.678211	0.574866	0.690141	0.696208	0.756004	0.746473	0.65146
367	S	387	S	387	S	387	S	367	387	387	387	B	GluD1_compact_nonNeuro	AGT	SER	S	231.187	192.037	132.289	1	8	1	0	0.724638	0.943056	0.940081	0.892157	0.840814	0.79803	0.76505	0.808709	0.943056	0.940081	0.892157	0.840814	0.79803	0.76505	0.808709	0.705706	0.676573	0.640845	0.700402	0.724638	0.749663	0.703557
368	S	388	S	388	S	388	S	368	388	388	388	B	GluD1_compact_nonNeuro	TCG	SER	S	231.645	194.798	135.59	3	5	1	1	0.684672	0.946479	0.771886	0.914982	0.943478	0.861341	0.816143	0.884712	0.946479	0.771886	0.914982	0.943478	0.861341	0.816143	0.884712	0.705706	0.664935	0.640845	0.656627	0.684672	0.711489	0.729049
369	N	389	N	389	N	0		369	389	389	389	B	GluD1_compact_nonNeuro	AAT	ASN	N	229.978	199.408	135.446	1	8	0	0	0.691319	0.87037	0.872852	0.810448	0.861422	0.926388	0.874459	0.903284	0.87037	0.872852	0.810448	0.861422	0.926388	0.874459	0.903284	0.846847	0.677846	0.640845	0.650602	0.691319	0.68601	0.797491
370	P	390	P	390	P	390	P	370	390	390	390	B	GluD1_compact_nonNeuro	CCC	PRO	P	231.19	198.793	139.413	3	6	0	1	0.611537	1.14236	0.976923	0.923507	0.891667	0.817143	0.815398	0.838951	1.14236	0.976923	0.923507	0.891667	0.817143	0.815398	0.838951	0.699248	0.68984	0.640845	0.642857	0.611537	0.680851	0.853717
371	Y	391	Y	391	Y	391	Y	371	391	391	391	B	GluD1_compact_nonNeuro	TAT	TYR	Y	230.904	205.027	139.515	1	6	0	1	0.611537	0.820588	0.935199	0.928998	0.776687	0.79868	0.774117	0.840597	0.820588	0.935199	0.928998	0.776687	0.79868	0.774117	0.840597	0.706767	0.774	0.633803	0.593688	0.611537	0.711489	0.853717
372	V	392	V	392	V	0		372	392	392	392	B	GluD1_compact_nonNeuro	GTC	VAL	V	228.276	204.2	142.696	3	6	0	0	0.644231	1.06808	0.994737	0.785294	0.833992	0.904063	0.905217	0.906508	1.06808	0.994737	0.785294	0.833992	0.904063	0.905217	0.906508	0.635135	0.709571	0.638298	0.636095	0.644231	0.732972	0.840322
373	Q	393	Q	393	Q	393	Q	373	393	393	393	B	GluD1_compact_nonNeuro	CAG	GLN	Q	228.66	209.319	143.983	1	7	1	0	0.671679	0.597403	0.803571	0.653285	0.83493	0.913246	0.865621	0.864205	0.597403	0.803571	0.653285	0.83493	0.913246	0.865621	0.864205	0.746032	0.65	0.687398	0.586745	0.671679	0.801688	0.822527
374	F	394	F	394	F	394	F	374	394	394	394	B	GluD1_compact_nonNeuro	TTT	PHE	F	225.123	205.615	146.817	1	8	0	1	0.692019	0.942568	1.032	1.12815	0.851136	0.785595	0.708772	0.830409	0.942568	1.032	1.12815	0.851136	0.785595	0.708772	0.830409	0.86758	0.653061	0.755396	0.597222	0.692019	0.795693	0.828509
375	E	395	E	395	E	0		375	395	395	395	B	GluD1_compact_nonNeuro	GAA	GLU	E	224.123	210.927	149.414	1	7	0	0	0.800683	0.910798	0.653061	0.652174	0.578313	0.794994	0.768908	0.713904	0.910798	0.653061	0.652174	0.578313	0.794994	0.768908	0.713904	0.764588	0.725624	0.576184	0.68254	0.800683	0.793067	0.804545
376	I	396	I	396	I	0		376	396	396	396	B	GluD1_compact_nonNeuro	ATC	ILE	I	224.432	207.409	153.445	2	7	0	0	0.793968	0.892019	0.829787	0.890511	0.74417	0.757213	0.701876	0.858672	0.892019	0.829787	0.890511	0.74417	0.757213	0.701876	0.858672	0.65493	0.731429	0.583495	0.767857	0.793968	0.772379	0.798736
377	L	397	L	397	L	397	L	377	397	397	397	B	GluD1_compact_nonNeuro	CTT	LEU	L	222.27	211.499	154.492	3	6	1	0	0.80224	0.695652	1.10749	1.00407	0.977133	0.963607	0.917349	0.788321	0.695652	1.10749	1.00407	0.977133	0.963607	0.917349	0.788321	0.520548	0.746356	0.642857	0.75	0.80224	0.807487	0.8
378	G	398	G	398	G	0		378	398	398	398	B	GluD1_compact_nonNeuro	GGC	GLY	G	221.785	210.558	159.195	3	6	0	0	0.847619	0.862676	0.933333	0.91358	0.978676	0.966079	1.03961	0.868754	0.862676	0.933333	0.91358	0.978676	0.966079	1.03961	0.868754	0.508108	0.548571	0.75	0.842105	0.847619	0.798783	0.794837
379	T	399	T	399	T	399	T	379	399	399	399	B	GluD1_compact_nonNeuro	ACT	THR	T	219.768	213.247	161.028	3	6	0	1	0.898558	0.888889	0.882155	0.962721	0.899585	0.866345	0.859574	0.861314	0.888889	0.882155	0.962721	0.899585	0.866345	0.859574	0.861314	0.650685	0.433333	0.837963	0.843137	0.898558	0.802139	0.808664
380	T	400	T	400	T	400	T	380	400	400	400	B	GluD1_compact_nonNeuro	ACC	THR	T	221.456	213.178	164.813	3	6	1	0	0.84127	1.05205	0.933333	0.7625	0.752465	0.862179	0.886436	0.821759	1.05205	0.933333	0.7625	0.752465	0.862179	0.886436	0.821759	0.325342	0.547383	0.934742	0.89916	0.84127	0.848227	0.808664
381	Y	401	Y	401	Y	0		381	401	401	401	B	GluD1_compact_nonNeuro	TAT	TYR	Y	215.275	214.01	166.04	1	6	0	0	0.840442	0.423423	0.309524	0.7133	0.825444	0.892622	0.829598	0.827494	0.423423	0.309524	0.7133	0.825444	0.892622	0.829598	0.865505	0.333333	0.728291	0.899101	0.932939	0.840442	0.891453	0.823799
382	S	402	S	402	S	0		382	402	402	402	B	GluD1_compact_nonNeuro	AGT	SER	S	216.476	216.748	168.544	1	8	0	0	0.850242	0.316667	0.626214	0.797634	0.79276	0.842823	0.890716	0.86715	0.316667	0.626214	0.889583	0.901163	0.935128	0.887814	0.891722	0.527778	0.788835	0.876278	0.944112	0.850242	0.880932	0.826784
383	E	403	E	403	E	0		383	403	403	403	B	GluD1_compact_nonNeuro	GAG	GLU	E	212.225	215.654	170.495	1	7	0	0	0.901199	0	0.52	0.63986	0.74049	0.723983	0.836498	0.918653	0	0.52	0.72104	0.780927	0.880635	0.919326	0.986264	0.77027	0.934046	0.876278	0.905612	0.901199	0.84539	0.801347
384	T	404	T	404	T	0		384	404	404	404	B	GluD1_compact_nonNeuro	ACT	THR	T	214.406	220.725	170.636	3	6	0	0	0.966912	0.417778	0.505882	0.70216	0.754386	0.896667	0.916604	0.92987	0.628378	0.729844	0.94507	0.928324	0.955189	0.935065	0.94073	0.881262	0.926916	0.961268	0.875566	0.966912	0.869099	0.832168
385	F	405	F	405	F	405	F	385	405	405	405	B	GluD1_compact_nonNeuro	TTT	PHE	F	216.016	222.462	165.374	1	8	1	0	0.92206	0.625	0.909091	0.961538	1.00862	0.917641	0.916604	0.905655	0.959596	1.01176	0.9844	0.920168	0.828852	0.836241	0.893206	0.959596	1.01176	0.928433	0.877747	0.92206	0.910484	0.809275
386	G	406	G	406	G	0		386	406	406	406	B	GluD1_compact_nonNeuro	GGC	GLY	G	212.858	220.251	163.932	3	6	0	0	0.918554	0.611842	0.894591	0.984834	0.950581	0.927875	0.920301	0.938329	0.942568	0.993399	0.9844	0.909468	0.887202	0.838173	0.919099	1.05449	1.01176	0.927017	0.950893	0.918554	0.849003	0.811301
387	K	407	K	407	K	407	K	387	407	407	407	B	GluD1_compact_nonNeuro	AAA	LYS	K	211.888	221.046	159.857	1	7	0	1	0.895928	0.983108	1.01115	0.987919	1.03059	1.07037	1.0194	0.985491	0.983108	1.04278	1.05903	1.0575	0.96327	0.950464	0.883656	1.06571	0.98366	0.93656	0.976509	0.895928	0.849003	0.8141
388	D	408	D	408	D	408	D	388	408	408	408	B	GluD1_compact_nonNeuro	GAC	ASP	D	217.254	220.608	159.477	1	8	0	1	0.801619	1.01053	1.01961	0.943907	0.921386	0.835913	0.927273	0.916773	1.01053	1.01961	0.943907	0.879518	0.924126	0.904597	0.861613	1.09375	1.07888	1.01714	0.916523	0.801619	0.846154	0.85112
389	M	409	M	409	M	409	M	389	409	409	409	B	GluD1_compact_nonNeuro	ATG	MET	M	217.608	221.562	155.618	0	9	0	2	0.845295	1.11977	1.13143	0.922619	0.97936	0.960282	0.946071	0.923135	1.11977	1.04854	0.925553	0.890244	0.899059	0.849149	0.871046	1.12	1.075	1.0461	0.942222	0.845295	0.826754	0.866019
390	R	410	R	410	R	410	R	390	410	410	410	B	GluD1_compact_nonNeuro	CGC	ARG	R	221.902	217.68	158.806	3	6	0	3	0.850242	1.00593	0.89902	0.88596	0.928144	0.981884	0.992457	0.954938	1.00593	0.89902	0.88596	0.928144	0.981884	0.992457	0.954938	1.08224	1.10025	0.941489	0.997434	0.850242	0.822748	0.869318
391	K	411	K	411	K	0		391	411	411	411	B	GluD1_compact_nonNeuro	AAG	LYS	K	225.167	217.447	152.954	1	7	0	0	0.850242	1.15895	1.19728	1.11813	0.982143	0.818937	0.770711	0.762512	1.15895	1.19728	1.11813	0.982143	0.818937	0.770711	0.762512	1.23684	1.10025	1.04019	0.872754	0.853333	0.868788	0.846154
392	L	412	L	412	L	0		392	412	412	412	B	GluD1_compact_nonNeuro	TTG	LEU	L	225.85	214.257	156.219	2	6	0	0	0.847021	1.14734	0.919298	0.900243	0.870259	0.878049	0.919313	0.885124	1.14734	0.919298	0.900243	0.870259	0.878049	0.919313	0.885124	1.24324	1.11176	1.0373	0.836292	0.853195	0.850242	0.826754
393	A	413	A	413	A	0		393	413	413	413	B	GluD1_compact_nonNeuro	GCG	ALA	A	228.748	212.565	153.705	3	6	0	0	0.913194	0.325342	0.737143	0.828646	0.878049	0.907764	0.876339	0.876543	0.325342	0.737143	0.828646	0.878049	0.907764	0.876339	0.876543	1.24324	1.134	0.901722	0.915582	0.898396	0.853333	0.822748
394	T	414	T	414	T	0		394	414	414	414	B	GluD1_compact_nonNeuro	ACA	THR	T	229.352	211.844	149.954	3	6	0	0	0.885096	0	0.418301	0.692456	0.7051	0.69703	0.84473	0.868505	0	0.418301	0.692456	0.7051	0.69703	0.84473	0.868505	1.24658	1.13636	0.900402	0.917791	0.893078	0.853195	0.868788
395	W	415	W	415	W	0		395	415	415	415	B	GluD1_compact_nonNeuro	TGG	TRP	W	229.594	205.125	149.309	0	7	0	0	0.852831	0.861111	0.942563	0.826808	0.861789	0.869281	0.887704	0.922015	0.861111	0.942563	0.826808	0.861789	0.869281	0.887704	0.922015	1.08333	1.12277	0.919249	0.922581	0.864286	0.898396	0.850242
396	D	416	D	416	D	0		396	416	416	416	B	GluD1_compact_nonNeuro	GAC	ASP	D	233.049	206.619	147.395	1	8	0	0	0.900211	0.758333	0.811688	0.850242	0.905983	0.774607	0.819967	0.828652	0.758333	0.811688	0.850242	0.905983	0.774607	0.819967	0.828652	0.964286	0.92562	0.990938	0.926577	0.915582	0.893078	0.853333
397	S	417	S	417	S	0		397	417	417	417	B	GluD1_compact_nonNeuro	TCA	SER	S	233.083	203.328	144.703	3	4	0	0	0.898539	0.964286	1.04167	0.944924	0.869919	0.906579	0.845657	0.805262	0.964286	1.04167	0.944924	0.869919	0.906579	0.845657	0.805262	0.961268	0.857143	0.982143	0.919249	0.917791	0.864286	0.80931
398	E	418	E	418	E	0		398	418	418	418	B	GluD1_compact_nonNeuro	GAG	GLU	E	236.866	205.784	144.479	1	7	0	0	0.913399	0.75	1.01273	0.73706	0.83949	0.782353	0.736495	0.764815	0.75	1.01273	0.73706	0.83949	0.782353	0.736495	0.764815	0.647887	0.728863	0.966306	0.990938	0.922581	0.915582	0.80931
399	K	419	K	419	K	419	K	399	419	419	419	B	GluD1_compact_nonNeuro	AAG	LYS	K	237.226	206.376	149.369	1	7	0	2	0.921212	0.541667	0.637755	0.853717	0.940964	0.870279	0.789474	0.815387	0.541667	0.637755	0.853717	0.940964	0.870279	0.789474	0.815387	0.630137	0.734694	0.949115	0.982143	0.926577	0.917791	0.793252
400	G	420	G	420	G	420	G	400	420	420	420	B	GluD1_compact_nonNeuro	GGC	GLY	G	234.246	203.053	150.067	3	6	1	0	0.913399	0.809859	0.89798	0.914697	0.966867	0.936084	0.937021	0.89048	0.809859	0.89798	0.914697	0.966867	0.936084	0.937021	0.89048	0.712329	0.732773	0.901923	0.966306	0.919249	0.866848	0.725714
401	L	421	L	421	L	421	L	401	421	421	421	B	GluD1_compact_nonNeuro	TTG	LEU	L	233.692	203.915	154.303	2	6	0	1	0.967033	0.835556	0.853333	0.955541	0.891294	0.838664	0.856152	0.85539	0.835556	0.853333	0.955541	0.891294	0.838664	0.856152	0.85539	0.727273	0.723327	0.728863	0.949115	0.990938	0.825	0.762
402	N	422	N	422	N	0		402	422	422	422	B	GluD1_compact_nonNeuro	AAT	ASN	N	233.757	208.581	152.788	1	8	0	0	0.91958	0.725869	0.636364	0.747002	0.74498	0.866995	0.905562	0.932991	0.725869	0.636364	0.747002	0.74498	0.866995	0.905562	0.932991	0.738916	0.712329	0.734694	0.901923	0.919403	0.805263	0.792381
403	G	423	G	423	G	423	G	403	423	423	423	B	GluD1_compact_nonNeuro	GGC	GLY	G	233.829	207.899	156.868	3	6	2	0	0.869565	0.858447	0.844884	0.782609	0.76227	0.745098	0.857069	0.895597	0.858447	0.844884	0.782609	0.76227	0.745098	0.857069	0.895597	0.719577	0.727273	0.732773	0.728863	0.847118	0.806356	0.800385
404	S	424	S	424	S	0		404	424	424	424	B	GluD1_compact_nonNeuro	AGC	SER	S	230.614	208.112	158.966	1	8	0	0	0.839873	0.87963	0.779762	0.842105	0.81375	0.8775	0.894737	0.852487	0.87963	0.779762	0.842105	0.81375	0.8775	0.894737	0.852487	0.729483	0.738916	0.723327	0.734694	0.806298	0.806356	0.794085
405	L	425	L	425	L	425	L	405	425	425	425	B	GluD1_compact_nonNeuro	TTG	LEU	L	227.785	206.758	156.502	2	6	0	1	0.765562	0.888889	0.759941	0.684211	0.725055	0.769448	0.820175	0.934355	0.888889	0.759941	0.684211	0.725055	0.769448	0.820175	0.934355	0.52	0.719577	0.712329	0.642857	0.694574	0.815456	0.790995
417	L	437	L	437	L	437	L	417	437	437	437	B	GluD1_compact_nonNeuro	TTG	LEU	L	202.777	205.637	174.799	2	6	1	0	0.684004	0.804795	0.746528	0.749482	0.872123	0.852727	0.856523	0.885233	0.804795	0.746528	0.749482	0.872123	0.852727	0.856523	0.885233	0.468468	0.535714	0.51087	0.539326	0.564935	0.588818	0.630037
418	T	438	T	438	T	438	T	418	438	438	438	B	GluD1_compact_nonNeuro	ACT	THR	T	200.233	204.664	177.799	3	6	1	0	0.69071	0.628378	0.769697	0.820513	0.902954	0.948307	0.96301	0.949866	0.628378	0.769697	0.820513	0.902954	0.948307	0.96301	0.949866	0.472868	0.531818	0.515	0.54382	0.573626	0.615612	0.631988
419	L	439	L	439	L	439	L	419	439	439	439	B	GluD1_compact_nonNeuro	CTT	LEU	L	201.684	202.507	181.28	3	6	1	1	0.747038	0.492857	0.649485	0.70751	0.712375	0.876978	0.883184	0.914394	0.492857	0.649485	0.70751	0.712375	0.876978	0.883184	0.914394	0.535714	0.520161	0.449799	0.602968	0.660305	0.571484	0.634286
420	K	440	K	440	K	440	K	420	440	440	440	B	GluD1_compact_nonNeuro	AAA	LYS	K	197.738	198.472	180.245	1	7	1	0	0.747038	0.759184	0.649485	0.599663	0.603989	0.698824	0.811594	0.814121	0.759184	0.649485	0.599663	0.603989	0.698824	0.811594	0.814121	0.531818	0.51087	0.54382	0.607517	0.660305	0.548145	0.586667
421	V	441	V	441	V	0		421	441	441	441	B	GluD1_compact_nonNeuro	GTG	VAL	V	198.007	200.397	185.786	3	6	0	0	0.718204	0.756539	0.748538	0.676692	0.670807	0.674242	0.739558	0.801476	0.756539	0.748538	0.676692	0.670807	0.674242	0.739558	0.801476	0.520161	0.515	0.602968	0.61157	0.608392	0.627451	0.605655
422	V	442	V	442	V	442	V	422	442	442	442	B	GluD1_compact_nonNeuro	GTG	VAL	V	195.208	196.953	186.68	3	6	0	1	0.693277	0.673913	0.781818	0.703306	0.781379	0.786212	0.798238	0.782111	0.673913	0.781818	0.703306	0.781379	0.786212	0.798238	0.782111	0.51087	0.449799	0.607517	0.615385	0.572471	0.632598	0.663265
423	T	443	T	443	T	0		423	443	443	443	B	GluD1_compact_nonNeuro	ACT	THR	T	194.383	198.937	190.246	3	6	0	0	0.697374	1.04779	0.796007	0.839552	0.852632	0.741498	0.733431	0.74902	1.04779	0.796007	0.839552	0.852632	0.741498	0.733431	0.74902	0.590062	0.54382	0.61157	0.609231	0.588468	0.603871	0.664948
424	V	444	V	444	V	444	V	424	444	444	444	B	GluD1_compact_nonNeuro	GTC	VAL	V	194.291	196.691	193.953	3	6	1	1	0.665842	0.661972	0.765832	0.810386	0.793921	0.806548	0.803938	0.813653	0.661972	0.765832	0.810386	0.793921	0.806548	0.803938	0.813653	0.573441	0.602968	0.615385	0.608392	0.593587	0.6	0.738051
425	L	445	L	445	L	0		425	445	445	445	B	GluD1_compact_nonNeuro	TTG	LEU	L	190.572	197.953	196.334	2	6	0	0	0.665842	0.659722	0.732955	0.792701	0.882114	0.817496	0.815765	0.821216	0.659722	0.732955	0.792701	0.882114	0.817496	0.815765	0.821216	0.669014	0.668367	0.609231	0.572471	0.603871	0.698758	0.745699
426	E	446	E	446	E	0		426	446	446	446	B	GluD1_compact_nonNeuro	GAA	GLU	E	194.921	198.032	198.961	1	7	0	0	0.67	0.537143	0.702281	0.65942	0.668712	0.656098	0.699661	0.784314	0.537143	0.702281	0.65942	0.668712	0.656098	0.699661	0.784314	0.876712	0.74263	0.608392	0.588468	0.6	0.695652	0.716667
427	E	447	E	447	E	0		427	447	447	447	B	GluD1_compact_nonNeuro	GAG	GLU	E	192.803	202.606	200.292	1	7	0	0	0.744444	0.735812	0.863946	0.846113	0.66358	0.630543	0.656388	0.698385	0.735812	0.863946	0.846113	0.66358	0.630543	0.656388	0.698385	0.876712	0.729517	0.572471	0.593587	0.698758	0.718232	0.690746
428	P	448	P	448	P	0		428	448	448	448	B	GluD1_compact_nonNeuro	CCT	PRO	P	197.46	202.907	202.017	3	6	0	0	0.746352	0.754054	0.7525	0.797872	0.787818	0.809402	0.822069	0.797721	0.754054	0.7525	0.797872	0.787818	0.809402	0.822069	0.797721	0.789041	0.81875	0.627941	0.603871	0.695652	0.721257	0.69
429	F	449	F	449	F	449	F	429	449	449	449	B	GluD1_compact_nonNeuro	TTC	PHE	F	200.213	201.588	199.061	1	8	1	0	0.721315	0.650685	0.843137	0.7625	0.701754	0.666667	0.694444	0.709307	0.650685	0.843137	0.7625	0.701754	0.666667	0.694444	0.709307	0.733591	0.810644	0.664234	0.6	0.718232	0.716667	0.686111
430	V	450	V	450	V	450	V	430	450	450	450	B	GluD1_compact_nonNeuro	GTG	VAL	V	195.665	203.451	196.017	3	6	0	1	0.721315	0.641892	0.663265	0.816964	0.776048	0.668317	0.772619	0.791011	0.641892	0.663265	0.816964	0.776048	0.668317	0.772619	0.791011	0.75	0.655	0.664234	0.73064	0.721257	0.690746	0.688649
431	M	451	M	451	M	451	M	431	451	451	451	B	GluD1_compact_nonNeuro	ATG	MET	M	193.795	206.957	198.76	0	9	0	1	0.720417	0.962838	0.72	0.829837	0.792411	0.884701	0.851981	0.841099	0.962838	0.72	0.829837	0.792411	0.884701	0.851981	0.841099	0.748052	0.656566	0.708516	0.758377	0.716667	0.69	0.692119
432	V	452	V	452	V	0		432	452	452	452	B	GluD1_compact_nonNeuro	GTG	VAL	V	189.825	207.559	196.26	3	6	0	0	0.690746	1.01622	0.9525	0.958929	0.859438	0.764706	0.69697	0.777635	1.01622	0.9525	0.958929	0.859438	0.764706	0.69697	0.777635	0.646667	0.645	0.811841	0.78773	0.690746	0.686111	0.711246
433	A	453	A	453	A	0		433	453	453	453	B	GluD1_compact_nonNeuro	GCT	ALA	A	190.792	211.499	196.26	3	6	0	0	0.718647	0.987988	1.02178	0.93617	0.84739	0.762319	0.782482	0.819779	0.987988	1.02178	0.93617	0.84739	0.762319	0.782482	0.770632	0.664384	0.65	0.772864	0.838207	0.718647	0.688649	0.754772
434	E	454	E	454	E	454	E	434	454	454	454	B	GluD1_compact_nonNeuro	GAG	GLU	E	188.751	213.519	193.433	1	7	1	1	0.74254	0.891781	0.870748	0.883929	0.905741	0.896591	0.866373	0.829957	0.891781	0.870748	0.883929	0.905741	0.863711	0.795455	0.811523	0.648649	0.65	0.792673	0.827985	0.74254	0.692119	0.760163
435	N	455	N	455	N	0		435	455	455	455	B	GluD1_compact_nonNeuro	AAC	ASN	N	184.726	210.35	195.457	1	8	0	0	0.7507	0.590476	0.824675	0.891757	0.875256	0.903232	0.808505	0.797847	0.590476	0.824675	0.891757	0.875256	0.840597	0.758913	0.758953	0.727273	0.793939	0.810688	0.758986	0.7507	0.737506	0.781106
436	I	456	I	456	I	0		436	456	456	456	B	GluD1_compact_nonNeuro	ATC	ILE	I	181.696	211.328	191.654	2	7	0	0	0.786904	0.791667	0.824675	0.911979	0.968811	0.970798	0.865983	0.817923	0.791667	0.824675	0.911979	0.968811	0.8416	0.833006	0.796731	0.650685	0.781818	0.803571	0.754386	0.786904	0.805989	0.75362
437	L	457	L	457	L	457	L	437	457	457	457	B	GluD1_compact_nonNeuro	CTA	LEU	L	177.253	209.203	191.959	4	5	1	0	0.802643	0.590476	0.797488	0.943633	0.852227	0.883333	0.859065	0.859721	0.590476	0.797488	0.943633	0.852227	0.857768	0.836708	0.847803	0.791667	0.870748	0.765975	0.757309	0.802643	0.820513	0.773471
438	G	458	G	458	G	458	G	438	458	458	458	B	GluD1_compact_nonNeuro	GGA	GLY	G	180.409	207.004	189.343	3	5	1	1	0.824142	0.5759	0.857143	0.957613	0.950363	0.857768	0.822937	0.825472	0.5759	0.857143	0.957613	0.950363	0.857768	0.822937	0.825472	0.775	0.83965	0.770207	0.760831	0.824142	0.878516	0.802912
439	Q	459	Q	459	Q	459	Q	439	459	459	459	B	GluD1_compact_nonNeuro	CAG	GLN	Q	184.35	208.229	188.462	1	7	1	1	0.828202	0.775	0.84375	0.945261	0.981481	0.849045	0.797042	0.770596	0.775	0.84375	0.945261	0.981481	0.849045	0.797042	0.770596	0.7974	0.812054	0.759282	0.761404	0.828202	0.839506	0.84517
440	P	460	P	460	P	460	P	440	460	460	460	B	GluD1_compact_nonNeuro	CCC	PRO	P	186.525	206.986	190.872	3	6	1	1	0.864211	0.833547	0.831169	0.911979	0.939153	0.848	0.833006	0.74717	0.833547	0.831169	0.911979	0.939153	0.848	0.833006	0.74717	0.845455	0.75405	0.818345	0.787952	0.864211	0.839506	0.85
441	K	461	K	461	K	0		441	461	461	461	B	GluD1_compact_nonNeuro	AAG	LYS	K	188.157	212.497	189.237	1	7	0	0	0.824142	0.833547	0.861953	0.900256	0.91375	0.891089	0.860324	0.884712	0.833547	0.861953	0.900256	0.91375	0.891089	0.867937	0.856173	0.845455	0.746356	0.775789	0.835706	0.824142	0.843204	0.894737
442	R	462	R	462	R	462	R	442	462	462	462	B	GluD1_compact_nonNeuro	CGC	ARG	R	192.465	213.342	190.654	3	6	0	3	0.851232	1.00152	0.948529	0.928571	0.893976	0.92437	0.884	0.833333	1.00152	0.948529	0.928571	0.893976	0.92437	0.884	0.833333	0.786232	0.760101	0.781451	0.891616	0.851232	0.875635	0.889724
443	Y	463	Y	463	Y	0		443	463	463	463	B	GluD1_compact_nonNeuro	TAC	TYR	Y	192.636	207.879	192.208	1	6	0	0	0.862886	1.05355	0.982483	0.924974	0.898289	0.840244	0.881661	0.85	1.05355	0.982483	0.924974	0.898289	0.840244	0.881661	0.85	0.833547	0.775773	0.839032	0.891616	0.862886	0.870843	0.868656
444	K	464	K	464	K	464	K	444	464	464	464	B	GluD1_compact_nonNeuro	AAA	LYS	K	195.572	211.012	197.168	1	7	0	1	0.881554	1.12331	1.10025	0.896638	0.79142	0.814645	0.822967	0.836431	1.12331	1.10025	0.896638	0.79142	0.8186	0.800493	0.830952	0.846847	0.77594	0.845201	0.834369	0.881554	0.887918	0.880597
445	G	465	G	465	G	0		445	465	465	465	B	GluD1_compact_nonNeuro	GGG	GLY	G	199.012	207.879	198.422	3	6	0	0	0.916816	0.738462	0.621359	0.639286	0.698966	0.811887	0.895833	0.896004	0.738462	0.621359	0.639286	0.698966	0.811887	0.895833	0.896004	0.92955	0.84621	0.903704	0.857708	0.916816	0.888889	0.905816
446	F	466	F	466	F	0		446	466	466	466	B	GluD1_compact_nonNeuro	TTC	PHE	F	203.746	205.14	198.605	1	8	0	0	0.908911	0	0.329082	0.560204	0.749014	0.826625	0.733656	0.786745	0	0.329082	0.560204	0.749014	0.826625	0.733656	0.786745	0.94246	0.937951	0.857816	0.863068	0.908911	0.882096	0.902448
447	S	467	S	467	S	467	S	447	467	467	467	B	GluD1_compact_nonNeuro	TCC	SER	S	201.656	203.828	194.873	3	6	1	0	0.897822	0.542466	0.685567	0.766667	0.845455	0.809797	0.805072	0.806295	0.542466	0.685567	0.766667	0.845455	0.809797	0.805072	0.806295	0.986301	1.01289	0.889474	0.914046	0.897822	0.935185	0.922015
448	I	468	I	468	I	0		448	468	468	468	B	GluD1_compact_nonNeuro	ATA	ILE	I	199.784	207.561	193.484	2	7	0	0	0.89	0.876712	0.846154	0.969048	0.964444	0.940012	0.892805	0.885535	0.876712	0.846154	0.969048	0.964444	0.940012	0.892805	0.885535	0.939335	1.10497	0.936288	0.914046	0.89	0.929012	0.940921
449	D	469	D	469	D	0		449	469	469	469	B	GluD1_compact_nonNeuro	GAT	ASP	D	203.672	208.891	195.266	1	8	0	0	0.903284	0.777778	0.735129	0.763295	0.768421	0.788235	0.745396	0.806131	0.777778	0.735129	0.763295	0.768421	0.788235	0.745396	0.806131	0.972222	1.01289	0.986318	0.930532	0.903284	0.918993	0.945864
450	V	470	V	470	V	0		450	470	470	470	B	GluD1_compact_nonNeuro	GTC	VAL	V	205.607	205.551	192.339	3	6	0	0	0.942083	0.796781	0.718085	0.640643	0.643478	0.646465	0.684444	0.698507	0.796781	0.718085	0.640643	0.643478	0.646465	0.684444	0.698507	0.995976	0.945361	1.02222	0.959821	0.942083	0.93412	0.896894
451	L	471	L	471	L	471	L	451	471	471	471	B	GluD1_compact_nonNeuro	CTG	LEU	L	203.287	206.63	188.189	4	5	1	1	0.943258	0.989796	0.875	0.938462	0.895706	0.825908	0.789942	0.726974	0.989796	0.875	0.938462	0.895706	0.825908	0.789942	0.726974	0.850694	0.969792	1.07647	0.977908	0.943258	0.948167	0.880597
452	D	472	D	472	D	472	D	452	472	472	472	B	GluD1_compact_nonNeuro	GAT	ASP	D	204.322	211.316	190.362	1	8	0	1	0.963636	1.02857	0.833684	0.857809	0.92827	0.907873	0.90963	0.869504	1.02857	0.833684	0.857809	0.92827	0.907873	0.90963	0.869504	0.933333	0.987368	1.07852	1.03704	0.963636	0.982216	0.859489
453	A	473	A	473	A	473	A	453	473	473	473	B	GluD1_compact_nonNeuro	GCA	ALA	A	208.194	209.743	189.992	3	6	0	2	1.01206	0.94686	0.883516	0.751515	0.727572	0.79625	0.77	0.771968	0.94686	0.883516	0.751515	0.727572	0.79625	0.77	0.771968	1.06522	0.96701	0.998162	1.08787	1.01206	0.891852	0.872884
454	L	474	L	474	L	0		454	474	474	474	B	GluD1_compact_nonNeuro	CTG	LEU	L	208.132	206.936	187.132	4	5	0	0	1.04249	1.06522	0.9625	0.776586	0.791108	0.753807	0.722008	0.674812	1.06522	0.9625	0.776586	0.791108	0.753807	0.722008	0.674812	1.12092	1.00758	1.02751	1.08787	1.04249	0.891852	0.866346
455	A	475	A	475	A	475	A	455	475	475	475	B	GluD1_compact_nonNeuro	GCC	ALA	A	206.63	210.912	185.175	3	6	0	1	0.956418	1.09804	1.04521	0.823881	0.684375	0.743802	0.702578	0.770563	1.09804	1.04521	0.823881	0.684375	0.743802	0.702578	0.770563	1.12092	1.09167	1.02941	1.05679	0.956418	0.896232	0.878901
456	K	476	K	476	K	476	K	456	476	476	476	B	GluD1_compact_nonNeuro	AAG	LYS	K	208.39	213.591	188.342	1	7	1	0	0.976969	1.13765	0.982979	0.889366	0.835443	0.816	0.760494	0.722516	1.13765	0.982979	0.889366	0.835443	0.816	0.760494	0.809659	1.12464	1.08333	1.01628	1.08333	0.976969	0.92511	0.885535
457	A	477	A	477	A	477	A	457	477	477	477	B	GluD1_compact_nonNeuro	GCT	ALA	A	211.874	211.247	185.929	3	6	0	1	0.952836	1.06522	1.05319	0.870675	0.859104	0.802453	0.7616	0.67803	1.06522	1.05319	0.870675	0.859104	0.802453	0.759111	0.720503	1.1875	1.11962	1.05344	1.08167	0.952836	0.942982	0.882206
458	L	478	L	478	L	0		458	478	478	478	B	GluD1_compact_nonNeuro	CTG	LEU	L	211.31	209.218	182.883	4	5	0	0	0.920614	1.05435	0.992424	0.93562	0.751899	0.733636	0.693364	0.700615	1.05435	0.992424	0.93562	0.751899	0.733636	0.72488	0.78088	1.1677	1.12281	1.14921	0.910881	0.920614	0.95734	0.899628
459	G	479	G	479	G	479	G	459	479	479	479	B	GluD1_compact_nonNeuro	GGC	GLY	G	208.721	211.487	180.172	3	6	0	1	0.918398	1.03676	0.914894	0.754167	0.751165	0.869565	0.855221	0.787904	1.03676	0.914894	0.754167	0.751165	0.869565	0.855221	0.787904	1.11905	1.17835	1.15343	0.916504	0.918398	0.964744	0.939699
460	F	480	F	480	F	0		460	480	480	480	B	GluD1_compact_nonNeuro	TTT	PHE	F	208.264	208.586	178.981	1	8	0	0	0.900134	0.886194	0.666667	0.715062	0.839583	0.847435	0.891948	0.824074	0.886194	0.666667	0.715062	0.839583	0.847435	0.891948	0.824074	1.11066	1.20316	0.975539	0.929012	0.900134	0.910397	0.965056
461	K	481	K	481	K	481	K	461	481	481	481	B	GluD1_compact_nonNeuro	AAA	LYS	K	203.446	208.548	178.492	1	7	0	1	0.900134	0.767974	0.872358	0.824427	0.89441	0.869281	0.880117	0.872614	0.767974	0.872358	0.824427	0.89441	0.869281	0.880117	0.872614	1.05324	1.1883	0.968313	0.95386	0.900134	0.908546	0.977778
462	Y	482	Y	482	Y	0		462	482	482	482	B	GluD1_compact_nonNeuro	TAT	TYR	Y	200.181	208.183	183.41	1	6	0	0	0.900134	0.917874	0.898246	0.845865	0.832031	0.919421	0.875362	0.903245	0.917874	0.898246	0.845865	0.832031	0.919421	0.875362	0.903245	1.29577	1.16633	0.950572	0.95386	0.900134	0.932179	0.94325
463	E	483	E	483	E	0		463	483	483	483	B	GluD1_compact_nonNeuro	GAG	GLU	E	196.908	204.13	181.344	1	7	0	0	0.933798	0.631944	0.723445	0.662963	0.716827	0.772608	0.931677	0.866995	0.631944	0.723445	0.662963	0.716827	0.772608	0.931677	0.866995	1.29577	0.863946	0.96476	0.943563	0.933798	0.932179	0.930416
464	I	484	I	484	I	484	I	464	484	484	484	B	GluD1_compact_nonNeuro	ATT	ILE	I	194.623	205.01	186.109	2	7	0	1	0.971014	0.955882	0.927987	0.861123	0.803774	0.852261	0.843254	0.876045	0.955882	0.927987	0.861123	0.803774	0.852261	0.843254	0.876045	1.24324	0.949907	0.904871	0.967388	0.971014	0.930072	0.938208
465	Y	485	Y	485	Y	485	Y	465	485	485	485	B	GluD1_compact_nonNeuro	TAC	TYR	Y	193.364	200.987	183.341	1	6	0	1	0.980628	0.959184	0.733104	0.760473	0.714046	0.80303	0.781383	0.740132	0.959184	0.733104	0.760473	0.714046	0.80303	0.781383	0.740132	0.828829	0.857143	0.886775	0.948194	0.980628	0.922055	0.922063
466	Q	486	Q	486	Q	0		466	486	486	486	B	GluD1_compact_nonNeuro	CAA	GLN	Q	189.855	198.819	188.89	1	7	0	0	0.968516	0.863636	0.855263	0.819328	0.821576	0.795	0.772963	0.7829	0.863636	0.855263	0.819328	0.821576	0.795	0.772963	0.7829	0.840183	0.881119	0.859903	0.891667	0.968516	0.955378	0.93385
467	A	487	A	487	A	487	A	467	487	487	487	B	GluD1_compact_nonNeuro	GCC	ALA	A	190.574	195.261	189.455	3	6	0	1	0.9391	0.8	0.78	0.808632	0.848098	0.805516	0.813636	0.796096	0.8	0.78	0.808632	0.848098	0.805516	0.813636	0.796096	0.758333	0.831683	0.919836	0.931058	0.9391	0.96424	0.906316
468	P	488	P	488	P	488	P	468	488	488	488	B	GluD1_compact_nonNeuro	CCT	PRO	P	187.337	193.732	189.115	3	6	0	1	0.963768	0.724782	0.792	0.849234	0.848612	0.763499	0.776245	0.773298	0.724782	0.792	0.849234	0.848612	0.763499	0.776245	0.773298	0.82197	0.833333	0.878887	0.909993	0.963768	0.950501	0.906316
469	D	489	D	489	D	489	D	469	489	489	489	B	GluD1_compact_nonNeuro	GAT	ASP	D	188.3	191.103	191.97	1	8	0	1	0.934563	0.783105	0.716912	0.794664	0.768894	0.809397	0.833091	0.839057	0.783105	0.716912	0.794664	0.768894	0.809397	0.833091	0.839057	0.819427	0.809917	0.924413	0.962349	0.934563	0.979075	0.906316
470	G	490	G	490	G	490	G	470	490	490	490	B	GluD1_compact_nonNeuro	GGC	GLY	G	190.961	193.313	194.487	3	6	3	0	0.916364	0.857143	0.78	0.809184	0.825758	0.79577	0.826323	0.815932	0.857143	0.78	0.809184	0.825758	0.79577	0.826323	0.815932	0.764384	0.806481	0.900402	0.871652	0.916364	0.935474	0.906316
471	R	491	R	491	R	0		471	491	491	491	B	GluD1_compact_nonNeuro	AGG	ARG	R	189.746	189.127	195.201	2	7	0	0	0.916364	0.785425	0.778867	0.799411	0.795918	0.898109	0.883117	0.838874	0.785425	0.778867	0.799411	0.795918	0.898109	0.883117	0.838874	0.722983	0.804813	0.896657	0.910256	0.916364	0.876609	0.900464
472	Y	492	Y	492	Y	492	Y	472	492	492	492	B	GluD1_compact_nonNeuro	TAC	TYR	Y	196.761	190.672	196.591	1	6	1	1	0.916364	0.751468	0.833684	0.810135	0.791566	0.716975	0.756824	0.782591	0.751468	0.833684	0.810135	0.791566	0.716975	0.756824	0.782591	0.720721	0.851485	0.805835	0.89438	0.916364	0.869149	0.922614
473	G	493	G	493	G	493	G	473	493	493	493	B	GluD1_compact_nonNeuro	GGT	GLY	G	193.969	187.027	193.337	3	6	0	1	0.865455	0.695971	0.78125	0.825919	0.793478	0.816538	0.822212	0.838874	0.695971	0.78125	0.825919	0.793478	0.816538	0.822212	0.838874	0.631579	0.825383	0.871479	0.889724	0.865455	0.846695	0.917641
474	H	494	H	494	H	0		474	494	494	494	B	GluD1_compact_nonNeuro	CAC	HIS	H	191.704	184.411	194.052	1	8	0	0	0.857251	0.865789	0.757282	0.840183	0.873206	0.920228	0.858173	0.863487	0.865789	0.757282	0.840183	0.873206	0.920228	0.858173	0.863487	0.701754	0.819082	0.887255	0.89916	0.857251	0.87926	0.885266
475	Q	495	Q	495	Q	0		475	495	495	495	B	GluD1_compact_nonNeuro	CAG	GLN	Q	195.745	179.758	191.901	1	7	0	0	0.832551	0.987013	1.01748	0.929224	0.938188	0.861972	0.771429	0.781915	0.987013	1.01748	0.929224	0.938188	0.861972	0.771429	0.772134	0.648649	0.688438	0.860015	0.857257	0.832551	0.876339	0.87956
476	L	496	L	496	L	0		476	496	496	496	B	GluD1_compact_nonNeuro	CTC	LEU	L	192.148	178.949	189.948	3	6	0	0	0.833333	1.01053	1.02524	0.987919	0.945087	0.785843	0.810879	0.852381	1.01053	1.02524	0.987919	0.945087	0.785843	0.810879	0.852381	1.00267	0.736246	0.869518	0.828645	0.833333	0.872657	0.835582
477	H	497	H	497	H	0		477	497	497	497	B	GluD1_compact_nonNeuro	CAT	HIS	H	191.672	173.991	191.771	1	8	0	0	0.837283	0.987013	0.97037	0.924201	0.942857	0.955189	0.910323	0.853091	0.987013	0.97037	0.924201	0.942857	0.955189	0.910323	0.859341	0.824561	0.729167	0.826042	0.808556	0.837283	0.85	0.867883
478	N	498	N	498	N	0		478	498	498	498	B	GluD1_compact_nonNeuro	AAC	ASN	N	191.964	176.328	185.64	1	8	0	0	0.843602	0.935065	1.01538	0.872414	0.926316	0.902123	0.808229	0.839063	0.935065	1.01538	0.872414	0.926316	0.902123	0.808229	0.839063	1.05263	0.928571	0.7625	0.784607	0.843602	0.854286	0.852657
479	T	499	T	499	T	499	T	479	499	499	499	B	GluD1_compact_nonNeuro	ACC	THR	T	196.114	176.163	186.759	3	6	0	2	0.842767	1.28378	0.907359	0.963542	0.923773	0.854766	0.876746	0.869994	1.28378	0.907359	0.963542	0.923773	0.837209	0.868946	0.824934	1.01266	0.961538	0.730672	0.784607	0.842767	0.810127	0.86475
480	S	500	S	500	S	0		480	500	500	500	B	GluD1_compact_nonNeuro	TCC	SER	S	194.363	180.045	186.907	3	6	0	0	0.825263	0.902256	1.01538	0.963739	0.909004	0.878547	0.792093	0.833263	0.902256	1.01538	0.963739	0.909004	0.878547	0.792093	0.833263	0.957265	0.935714	0.701149	0.781008	0.825263	0.812101	0.831928
481	W	501	W	501	W	0		481	501	501	501	B	GluD1_compact_nonNeuro	TGG	TRP	W	196.009	183.49	189.721	0	7	0	0	0.776015	0.972973	1.07618	0.898396	0.939366	0.786647	0.817722	0.799831	0.972973	1.07618	0.898396	0.939366	0.786647	0.817722	0.799831	1.00779	0.831746	0.83105	0.756977	0.776015	0.818228	0.852657
482	N	502	N	502	N	502	N	482	502	502	502	B	GluD1_compact_nonNeuro	AAC	ASN	N	191.291	186.091	189.777	1	8	1	0	0.7789	1.00593	0.71978	0.740891	0.805147	0.84781	0.853964	0.874237	1.00593	0.71978	0.740891	0.805147	0.84781	0.853964	0.874237	0.895105	0.839744	0.85819	0.730416	0.7789	0.821695	0.827489
483	G	503	G	503	G	503	G	483	503	503	503	B	GluD1_compact_nonNeuro	GGG	GLY	G	192.789	189.572	188.989	3	6	0	2	0.75614	0.816667	0.82924	0.765685	0.741213	0.783495	0.797205	0.805854	0.816667	0.82924	0.765685	0.741213	0.783495	0.797205	0.805854	0.842105	0.838095	0.901478	0.863372	0.75614	0.791951	0.832165
484	M	504	M	504	M	504	M	484	504	504	504	B	GluD1_compact_nonNeuro	ATG	MET	M	196.836	191.083	190.362	0	9	0	1	0.75614	0.84507	0.694849	0.735412	0.758442	0.806897	0.8	0.797048	0.84507	0.694849	0.735412	0.758442	0.806897	0.8	0.797048	0.853333	0.823899	0.861852	0.817337	0.75614	0.816384	0.811364
485	I	505	I	505	I	505	I	485	505	505	505	B	GluD1_compact_nonNeuro	ATC	ILE	I	197.636	187.582	188.523	2	7	1	2	0.726708	0.842105	0.819328	0.819709	0.866267	0.828299	0.823362	0.806999	0.842105	0.819328	0.819709	0.866267	0.828299	0.823362	0.806999	0.748052	0.865385	0.868966	0.844961	0.726708	0.783906	0.809091
486	G	506	G	506	G	506	G	486	506	506	506	B	GluD1_compact_nonNeuro	GGG	GLY	G	194.597	187.395	185.291	3	6	0	1	0.857143	0.748052	0.849673	0.938462	0.99095	0.889231	0.853964	0.807692	0.748052	0.849673	0.938462	0.99095	0.889231	0.853964	0.807692	0.730769	0.882353	0.816964	0.814784	0.857143	0.76512	0.810688
487	E	507	E	507	E	507	E	487	507	507	507	B	GluD1_compact_nonNeuro	GAG	GLU	E	193.873	191.348	184.155	1	7	1	0	0.838509	0.953317	0.933522	0.898396	0.879699	0.7589	0.773946	0.783764	0.953317	0.933522	0.898396	0.879699	0.7589	0.773946	0.783764	0.793388	0.795455	0.81133	0.854902	0.838509	0.723404	0.810688
488	L	508	L	508	L	508	L	488	508	508	508	B	GluD1_compact_nonNeuro	CTC	LEU	L	199.024	189.967	183.554	3	6	1	0	0.863492	0.703297	0.907921	0.768908	0.779641	0.815217	0.851391	0.819203	0.703297	0.907921	0.768908	0.779641	0.815217	0.851391	0.819203	0.896	0.789336	0.822677	0.833564	0.863492	0.827119	0.764613
489	I	509	I	509	I	0		489	509	509	509	B	GluD1_compact_nonNeuro	ATC	ILE	I	197.071	185.063	182.655	2	7	0	0	0.801814	0.910959	0.875421	0.903332	0.892398	0.917587	0.883489	0.869923	0.910959	0.875421	0.903332	0.892398	0.917587	0.883489	0.869923	0.779221	0.741909	0.865248	0.858824	0.801814	0.845013	0.780467
490	S	510	S	510	S	0		490	510	510	510	B	GluD1_compact_nonNeuro	AGC	SER	S	195.165	188.084	179.833	1	8	0	0	0.825141	0.910959	0.812781	0.833333	0.817251	0.889632	0.897741	0.872549	0.910959	0.812781	0.833333	0.817251	0.889632	0.897741	0.872549	0.733591	0.817291	0.773239	0.842308	0.825141	0.860759	0.770154
491	K	511	K	511	K	0		491	511	511	511	B	GluD1_compact_nonNeuro	AAG	LYS	K	199.357	189.899	179.08	1	7	0	0	0.848762	0.752	0.626214	0.694484	0.753329	0.826794	0.801061	0.826808	0.752	0.626214	0.694484	0.753329	0.826794	0.801061	0.840704	0.520548	0.713508	0.805458	0.852395	0.848762	0.800209	0.843711
492	R	512	R	512	R	512	R	492	512	512	512	B	GluD1_compact_nonNeuro	AGA	ARG	R	192.939	192.076	178.711	2	6	0	1	0.841615	0.643836	0.846667	0.978261	0.91453	0.856683	0.853107	0.864469	0.643836	0.846667	0.978261	0.91453	0.856683	0.853107	0.864469	0.320946	0.735129	0.796166	0.759218	0.841615	0.844206	0.840687
493	A	513	A	513	A	0		493	513	513	513	B	GluD1_compact_nonNeuro	GCA	ALA	A	197.714	194.641	181.705	3	6	0	0	0.806548	0.516667	0.647959	0.751199	0.848278	0.780116	0.802905	0.820312	0.516667	0.647959	0.751199	0.848278	0.780116	0.802905	0.820312	0.438356	0.661616	0.855042	0.778571	0.806548	0.850554	0.854093
494	D	514	D	514	D	0		494	514	514	514	B	GluD1_compact_nonNeuro	GAC	ASP	D	200.957	196.693	181.492	1	8	0	0	0.851886	0.542857	0.505263	0.653285	0.611789	0.645631	0.674433	0.718053	0.542857	0.505263	0.653285	0.611789	0.645631	0.674433	0.718053	0.876712	0.661616	0.743304	0.810658	0.851886	0.843407	0.832379
495	L	515	L	515	L	0		495	515	515	515	B	GluD1_compact_nonNeuro	TTG	LEU	L	202.108	197.356	185.858	2	6	0	0	0.814303	0.702899	0.510309	0.663043	0.652695	0.651442	0.658798	0.663569	0.702899	0.510309	0.663043	0.652695	0.651442	0.658798	0.663569	0.789041	0.740741	0.75	0.852395	0.814303	0.843407	0.857826
496	A	516	A	516	A	516	A	496	516	516	516	B	GluD1_compact_nonNeuro	GCC	ALA	A	200.698	196.345	189.759	3	6	1	0	0.806548	0.788732	0.828866	0.777574	0.706033	0.795013	0.785278	0.761735	0.788732	0.828866	0.777574	0.706033	0.795013	0.785278	0.761735	0.901408	0.833333	0.761905	0.750234	0.806548	0.843407	0.873844
497	I	517	I	517	I	0		497	517	517	517	B	GluD1_compact_nonNeuro	ATC	ILE	I	201.776	200.059	191.273	2	7	0	0	0.808649	0.487562	0.63357	0.786654	0.811107	0.808824	0.764378	0.815214	0.487562	0.63357	0.786654	0.811107	0.808824	0.764378	0.815214	0.853873	0.748299	0.70891	0.791566	0.808649	0.800209	0.864514
498	S	518	S	518	S	0		498	518	518	518	B	GluD1_compact_nonNeuro	TCT	SER	S	200.003	198.337	195.473	3	6	0	0	0.843808	0.604938	0.673469	0.784314	0.783111	0.665842	0.683621	0.653285	0.604938	0.673469	0.784314	0.783111	0.665842	0.683621	0.653285	0.788732	0.810309	0.707692	0.780749	0.843808	0.822857	0.834704
499	A	519	A	519	A	519	A	499	519	519	519	B	GluD1_compact_nonNeuro	GCC	ALA	A	199.999	196.252	197.917	3	6	0	1	0.79425	0.706786	0.673684	0.678542	0.676692	0.650485	0.676307	0.715909	0.706786	0.673684	0.678542	0.676692	0.650485	0.676307	0.715909	0.690141	0.865979	0.844898	0.73765	0.79425	0.844206	0.850657
500	I	520	I	520	I	520	I	500	520	520	520	B	GluD1_compact_nonNeuro	ATC	ILE	I	202.666	193.557	196.853	2	7	1	1	0.809524	0.833547	0.797938	0.742031	0.671709	0.715045	0.73921	0.699117	0.833547	0.797938	0.742031	0.671709	0.715045	0.73921	0.699117	0.769841	0.808163	0.850976	0.785714	0.809524	0.874286	0.821558
501	T	521	T	521	T	521	T	501	521	521	521	B	GluD1_compact_nonNeuro	ACC	THR	T	201.608	189.63	198.254	3	6	0	1	0.823799	0.851472	0.925432	0.851462	0.865539	0.787805	0.714346	0.679835	0.851472	0.925432	0.851462	0.865539	0.787805	0.714346	0.674855	0.828169	0.72	0.850976	0.831933	0.823799	0.796875	0.821558
502	I	522	I	522	I	522	I	502	522	522	522	B	GluD1_compact_nonNeuro	ATC	ILE	I	205.794	188.022	197.826	2	7	1	1	0.785714	0.740741	0.80625	0.867647	0.902303	0.783881	0.826435	0.780612	0.740741	0.763746	0.859526	0.810112	0.805067	0.769957	0.762774	0.898148	0.828885	0.84949	0.828151	0.785714	0.801688	0.845077
503	T	523	T	523	T	0		503	523	523	523	B	GluD1_compact_nonNeuro	ACC	THR	T	204.253	184.369	195.494	3	6	0	0	0.784887	0.808333	0.871287	0.851064	0.845238	0.834765	0.786382	0.812231	0.718519	0.729844	0.775808	0.799134	0.803006	0.827713	0.834343	0.79726	0.835165	0.806067	0.874251	0.784887	0.798942	0.89279
504	P	524	P	524	P	524	P	504	524	524	524	B	GluD1_compact_nonNeuro	CCA	PRO	P	206.633	181.53	194.291	3	6	1	0	0.849921	0.844444	0.763107	0.821429	0.722263	0.776812	0.774359	0.742369	0.873874	0.834951	0.851064	0.754655	0.818182	0.858369	0.870849	0.885845	0.886667	0.796127	0.902861	0.849921	0.774359	0.86618
505	E	525	E	525	E	525	E	505	525	525	525	B	GluD1_compact_nonNeuro	GAG	GLU	E	203.531	180.441	192.532	1	7	0	1	0.855769	0.942568	0.955556	0.980116	0.95614	0.889253	0.847978	0.786896	0.793919	0.891089	0.950235	0.893529	0.817907	0.823323	0.823802	0.845579	0.877888	0.84949	0.863905	0.855769	0.845279	0.855769
506	R	526	R	526	R	526	R	506	526	526	526	B	GluD1_compact_nonNeuro	AGG	ARG	R	202.598	186.404	193.008	2	7	0	1	0.864078	0.893421	0.790441	0.848485	0.794585	0.833333	0.844524	0.833776	0.893421	0.790441	0.848485	0.794585	0.84669	0.811671	0.803734	0.873874	0.860841	0.87619	0.800439	0.864078	0.90641	0.815717
507	E	527	E	527	E	0		507	527	527	527	B	GluD1_compact_nonNeuro	GAG	GLU	E	208.444	185.007	190.166	1	7	0	0	0.89448	0.899814	0.815534	0.738032	0.722222	0.767342	0.754184	0.712863	0.787338	0.753236	0.841629	0.755102	0.753589	0.742454	0.777372	0.797697	0.807692	0.919081	0.830839	0.89448	0.914224	0.82989
508	S	528	S	528	S	528	S	508	528	528	528	B	GluD1_compact_nonNeuro	AGC	SER	S	206.632	180.68	188.292	1	8	1	0	0.893459	0.947368	0.740385	0.758333	0.805171	0.738209	0.732308	0.808025	0.787338	0.865385	0.797478	0.816695	0.871795	0.849724	0.840747	0.839827	0.905882	0.851852	0.836914	0.893459	0.918182	0.867168
509	V	529	V	529	V	529	V	509	529	529	529	B	GluD1_compact_nonNeuro	GTT	VAL	V	205.012	182.456	184.961	3	6	0	2	0.897818	0.777244	0.795918	0.719843	0.819549	0.764205	0.827119	0.779058	0.801653	0.698401	0.778723	0.792989	0.778097	0.799479	0.777834	0.820513	0.892157	0.868924	0.889222	0.897818	0.874459	0.901672
510	V	530	V	530	V	0		510	530	530	530	B	GluD1_compact_nonNeuro	GTG	VAL	V	205.296	186.107	186.41	3	6	0	0	0.902219	0.727273	0.781065	0.682517	0.795862	0.770071	0.741069	0.709767	0.725926	0.739496	0.714844	0.773603	0.754588	0.755871	0.835461	1.03896	0.9375	0.84507	0.918498	0.902219	0.890478	0.901873
511	D	531	D	531	D	0		511	531	531	531	B	GluD1_compact_nonNeuro	GAC	ASP	D	208.438	188.805	186.569	1	8	0	0	0.852927	0.848485	0.633333	0.69443	0.763953	0.706494	0.692882	0.726358	0.746667	0.76	0.696611	0.723208	0.732394	0.715041	0.762512	1.04167	0.81761	0.883797	0.934132	0.852927	0.886967	0.905768
512	F	532	F	532	F	0		512	532	532	532	B	GluD1_compact_nonNeuro	TTC	PHE	F	207.551	190.533	191.527	1	8	0	0	0.929265	0.871111	0.814951	0.661871	0.708943	0.730637	0.820671	0.811671	0.871111	0.814951	0.72712	0.699465	0.785507	0.805546	0.711906	0.974359	0.939203	0.883797	0.918498	0.929265	0.891368	0.908607
513	S	533	S	533	S	0		513	533	533	533	B	GluD1_compact_nonNeuro	AGC	SER	S	210.047	194.815	190.343	1	8	0	0	0.941268	0.522667	0.74116	0.644366	0.642012	0.68798	0.702521	0.704956	0.522667	0.739496	0.652482	0.602487	0.717703	0.682067	0.737059	0.810127	0.924757	0.957447	0.954217	0.929648	0.890866	0.904066
514	K	534	K	534	K	0		514	534	534	534	B	GluD1_compact_nonNeuro	AAG	LYS	K	214.049	195.567	191.663	1	7	0	0	0.960086	0.664384	0.784158	0.95979	0.863905	0.767773	0.642857	0.605639	0.662162	0.92645	0.714192	0.638235	0.670308	0.677326	0.649635	1.01732	0.889356	0.964286	0.858283	0.925241	0.929265	0.916835
515	R	535	R	535	R	535	R	515	535	535	535	B	GluD1_compact_nonNeuro	CGG	ARG	R	213.676	194.748	197.661	4	5	0	1	0.963768	0.727984	0.703297	0.627586	0.554913	0.661728	0.681818	0.632143	0.734211	0.626214	0.625	0.690005	0.803828	0.792908	0.788284	0.92	0.950495	1.04449	0.939721	0.902139	0.929265	0.916835
516	Y	536	Y	536	Y	536	Y	516	536	536	536	B	GluD1_compact_nonNeuro	TAC	TYR	Y	207.46	198.324	197.756	1	6	0	1	0.984764	0.824653	0.589559	0.589942	0.601972	0.543358	0.577754	0.515482	0.824653	0.589559	0.589942	0.601972	0.543358	0.554945	0.515942	0.92	1.12	0.928433	0.933747	0.930864	0.937063	0.91368
517	M	537	M	537	M	0		517	537	537	537	B	GluD1_compact_nonNeuro	ATG	MET	M	208.576	198.048	201.409	0	9	0	0	0.968269	0.730159	0.797194	0.631206	0.677828	0.674893	0.63125	0.670251	0.803571	0.708617	0.631206	0.640719	0.675607	0.670057	0.671843	1.00822	1.07744	0.952128	0.993548	0.904777	0.932579	0.961768
518	D	538	D	538	D	538	D	518	538	538	538	B	GluD1_compact_nonNeuro	GAC	ASP	D	211.574	195.445	203.025	1	8	1	0	1.00379	0.745946	0.692308	0.863014	0.785308	0.772569	0.774177	0.753191	0.833333	0.882353	0.770307	0.771041	0.747899	0.807462	0.80163	1.06481	1.06667	0.95709	0.977131	0.956044	0.957143	0.96988
519	Y	539	Y	539	Y	539	Y	519	539	539	539	B	GluD1_compact_nonNeuro	TAT	TYR	Y	208.337	190.238	205.831	1	6	0	1	1.00952	0.621622	0.618812	0.617241	0.763314	0.778579	0.812379	0.80163	0.621622	0.623762	0.681818	0.727545	0.832126	0.829201	0.878412	1.11111	0.916306	1.05195	0.952128	0.969463	0.928139	0.96988
520	S	540	S	540	S	0		520	540	540	540	B	GluD1_compact_nonNeuro	TCA	SER	S	207.077	193.361	208.088	3	4	0	0	1.04167	0.727984	0.828479	0.734694	0.727891	0.830895	0.819915	0.855072	0.727984	0.828479	0.734694	0.727891	0.819324	0.85371	0.880893	1.12319	1	0.991667	0.957447	1.01892	0.976988	0.936435
521	V	541	V	541	V	0		521	541	541	541	B	GluD1_compact_nonNeuro	GTG	VAL	V	203.981	192.125	210.683	3	6	0	0	1.01823	0.842391	0.949926	0.890511	0.879346	0.79403	0.760227	0.742333	0.842391	0.949926	0.890511	0.879346	0.79403	0.760227	0.742333	0.86385	1.01111	0.982456	1.06383	0.984903	0.981474	0.954074
522	G	542	G	542	G	542	G	522	542	542	542	B	GluD1_compact_nonNeuro	GGG	GLY	G	201.767	194.184	212.631	3	6	0	1	1.02308	0.802817	0.965263	0.839262	0.825478	0.827922	0.847906	0.865385	0.802817	0.965263	0.839262	0.825478	0.827922	0.847906	0.865385	0.922619	1.02142	0.99115	1.03713	0.990285	1.02821	0.933761
523	I	543	I	543	I	543	I	523	543	543	543	B	GluD1_compact_nonNeuro	ATT	ILE	I	201.263	194.282	216.529	2	7	0	1	1.03107	0.913043	0.919355	0.755474	0.796493	0.784583	0.739109	0.75643	0.913043	0.919355	0.755474	0.796493	0.784583	0.739109	0.75643	0.952381	0.961538	1.01947	1.02273	1.004	0.989827	0.916364
524	L	544	L	544	L	0		524	544	544	544	B	GluD1_compact_nonNeuro	CTA	LEU	L	196.762	197.318	216.965	4	5	0	0	1.08097	0.7	0.881579	0.733835	0.730808	0.853356	0.835862	0.820371	0.7	0.881579	0.733835	0.730808	0.853356	0.835862	0.820371	1.13636	0.922619	1.05195	0.995976	1.07143	0.971338	0.942761
525	I	545	I	545	I	0		525	545	545	545	B	GluD1_compact_nonNeuro	ATT	ILE	I	198.282	197.384	221.144	2	7	0	0	1.03184	0.881818	0.831086	0.847222	0.814815	0.770974	0.852223	0.88228	0.881818	0.831086	0.847222	0.814815	0.770974	0.852223	0.88228	1.1102	0.94898	1.04988	1.02857	1	0.97035	0.965517
526	K	546	K	546	K	546	K	526	546	546	546	B	GluD1_compact_nonNeuro	AAG	LYS	K	194.041	198.87	223.159	1	7	1	0	1.02206	0.969388	0.785965	0.756303	0.780723	0.805288	0.800766	0.812729	0.969388	0.785965	0.756303	0.780723	0.805288	0.800766	0.812729	1.08444	1.13878	0.978408	1.04464	0.98913	0.97035	0.951581
527	K	547	K	547	K	547	K	527	547	547	547	B	GluD1_compact_nonNeuro	AAG	LYS	K	196.685	203.619	224.668	1	7	0	2	1.02206	0.94246	0.949926	0.964427	1.02566	0.930757	0.927198	0.878229	0.94246	0.949926	0.964427	1.02566	0.930757	0.927198	0.878229	1.06087	1.14688	0.991903	1.058	0.98913	0.97035	0.955357
532	I	552	I	552	I	0		532	552	552	552	B	GluD1_compact_nonNeuro	ATC	ILE	I	201.599	201.348	244.809	2	7	0	0	0.988018	0.981081	0.934256	0.927579	0.932079	0.890476	0.865303	0.891331	1.00338	0.9375	0.972414	0.952685	0.859203	0.822281	0.821567	1.10714	1.00779	1.01404	1.00334	0.949157	1.00214	0.988353
533	S	553	S	553	S	553	S	533	553	553	553	B	GluD1_compact_nonNeuro	AGC	SER	S	203.211	197.251	245.116	1	8	0	1	1.00285	0.981081	0.93959	0.973958	0.937467	0.906593	0.851944	0.8048	0.981081	0.93959	0.90137	0.892687	0.827513	0.842737	0.871807	1.08	0.957237	0.906363	0.980769	0.969613	0.986382	0.992339
534	I	554	I	554	I	554	I	534	554	554	554	B	GluD1_compact_nonNeuro	ATC	ILE	I	205.014	195.87	248.726	2	7	0	1	1.04801	0.958222	0.911479	0.900609	0.827135	0.810329	0.793529	0.859524	0.958222	0.881068	0.835784	0.846682	0.88761	0.899382	0.872993	1.10204	1.04132	0.938418	0.963542	1.02917	0.956938	1.00041
535	F	555	F	555	F	0		535	555	555	555	B	GluD1_compact_nonNeuro	TTC	PHE	F	206.907	193.208	245.406	1	8	0	0	1.048	0.901822	0.846154	0.873239	0.9	0.946792	0.980042	0.891	0.901822	0.846154	0.873239	0.909422	0.954717	0.946203	0.88	1.01613	0.987179	0.916433	0.963542	1.02609	0.98301	1.00762
536	S	556	S	556	S	556	S	536	556	556	556	B	GluD1_compact_nonNeuro	TCC	SER	S	208.189	199.029	245.001	3	6	1	2	1.0216	1.00338	0.9	0.941727	0.933192	0.878205	0.839818	0.823449	1.00338	0.9	0.941727	0.908024	0.853114	0.89829	0.925037	1	0.87907	0.904295	0.958333	0.993846	1.02439	0.992991
537	L	557	L	557	L	557	L	537	557	557	557	B	GluD1_compact_nonNeuro	CTC	LEU	L	210.079	199.535	248.298	3	6	0	1	1.02969	1.01408	1.00533	0.87619	0.772502	0.753623	0.790123	0.830258	1.01408	0.9975	0.852584	0.808716	0.851883	0.876596	0.913345	0.987179	0.953804	0.988701	0.960209	1.00592	1.02064	0.987805
538	F	558	F	558	F	558	F	538	558	558	558	B	GluD1_compact_nonNeuro	TTT	PHE	F	210.417	194.848	248.814	1	8	0	1	1.01674	0.82906	0.937821	0.929071	0.934066	0.895627	0.873759	0.903957	0.82906	0.937821	0.921831	0.919527	0.94893	0.928326	0.943691	0.877215	0.942857	0.972084	0.966831	0.988415	1.01821	1
539	A	559	A	559	A	0		539	559	559	559	B	GluD1_compact_nonNeuro	GCT	ALA	A	213.431	196.044	243.8	3	6	0	0	1.01301	0.808333	0.877888	0.892838	0.960911	0.890476	0.841707	0.854873	0.808333	0.782353	0.90537	0.934731	0.882448	0.918642	0.942163	0.935065	0.928889	0.989333	0.99274	0.980769	1.01821	1.05
540	P	560	P	560	P	560	P	540	560	560	560	B	GluD1_compact_nonNeuro	CCA	PRO	P	216.477	196.984	245.123	3	6	1	1	1.00818	0.957237	0.912745	0.973958	0.866667	0.922559	0.927218	0.936765	0.830479	0.921782	0.825893	0.916667	0.937127	0.914607	0.877239	0.901822	0.959135	0.997455	0.991009	0.97541	1.00599	1.0521
541	F	561	F	561	F	0		541	561	561	561	B	GluD1_compact_nonNeuro	TTT	PHE	F	217.542	193.752	249.293	1	8	0	0	1.01301	0.994872	0.983728	1.03333	0.986667	0.990952	1.00569	0.955101	0.905333	1.00533	0.996429	0.984023	0.946602	0.930303	0.85878	0.895385	0.961165	0.968978	0.990476	0.980769	0.997573	1.0519
542	D	562	D	562	D	0		542	562	562	562	B	GluD1_compact_nonNeuro	GAT	ASP	D	216.396	190.045	247.918	1	8	0	0	1.05459	0.82906	0.948958	1.0039	1.02659	0.965916	0.977939	0.967934	0.91866	0.961165	0.972004	1.01283	0.966689	0.910098	0.903625	0.940606	0.961165	0.991009	0.996337	1.03339	0.997573	1.04871
543	F	563	F	563	F	563	F	543	563	563	563	B	GluD1_compact_nonNeuro	TTC	PHE	F	210.981	190.282	251.813	1	8	1	0	1.04598	0.972152	0.961165	0.940109	0.899059	0.904141	0.938257	0.907195	0.972152	0.961165	0.940109	0.975	0.947385	0.93029	0.911361	0.91866	0.980198	0.991009	1.00176	1.01587	1.01087	1.03481
544	A	564	A	564	A	564	A	544	564	564	564	B	GluD1_compact_nonNeuro	GCT	ALA	A	214.618	187.126	252.267	3	6	0	2	1.06019	0.972152	0.897959	1.00577	0.992844	0.975115	0.930209	0.903146	0.997403	0.915395	0.989362	1.0068	0.941023	0.917547	0.92223	0.930909	0.958416	0.989362	1.0068	1.02548	1.0628	1.02451
545	V	565	V	565	V	565	V	545	565	565	565	B	GluD1_compact_nonNeuro	GTG	VAL	V	217.653	189.512	252.756	3	6	1	2	1.05299	0.972152	0.969292	0.96875	0.959945	0.944643	0.943337	0.920635	0.997403	0.958416	1.00876	0.962892	0.977941	0.922526	0.858005	0.930909	0.958416	0.978947	1.01283	1.03835	1.04478	1.01636
546	W	566	W	566	W	0		546	566	566	566	B	GluD1_compact_nonNeuro	TGG	TRP	W	214.129	194.471	252.508	0	7	0	0	1.0397	0.947368	1.00533	1.05639	0.970929	0.946815	0.935143	0.925121	0.947368	1.00533	1.026	0.984023	0.996377	0.899333	0.863275	0.930909	0.942857	0.993135	1.00909	1.04478	1.04478	1.01725
547	A	567	A	567	A	567	A	547	567	567	567	B	GluD1_compact_nonNeuro	GCC	ALA	A	214.251	190.311	257.472	3	6	0	1	1.04854	0.986301	0.98581	0.86385	0.910973	0.927556	0.899262	0.918005	0.986301	0.98581	1.01597	0.972618	0.980392	0.893678	0.864994	0.986301	0.942857	1.01087	1.00355	1.04478	1.04478	1.0628
548	C	568	C	568	C	568	C	548	568	568	568	B	GluD1_compact_nonNeuro	TGC	CYS	C	217.785	188.993	257.999	1	7	0	1	1.04984	1	0.968	0.879433	0.898571	0.825538	0.830615	0.835165	1	0.980198	0.845134	0.856198	0.875959	0.873674	0.851481	1	0.99	0.988406	1.02778	1.04618	1.04478	1.04478
549	I	569	I	569	I	569	I	549	569	569	569	B	GluD1_compact_nonNeuro	ATT	ILE	I	218.996	192.611	260.662	2	7	0	1	1.06199	0.983278	0.816495	0.82963	0.819109	0.805575	0.82265	0.779844	0.98	0.816495	0.814815	0.809906	0.809852	0.843407	0.913442	1.12208	1.0102	0.984127	1.05285	1.04005	1.04478	1.04478
550	A	570	A	570	A	0		550	570	570	570	B	GluD1_compact_nonNeuro	GCA	ALA	A	216.188	190.66	263.299	3	6	0	0	1.06199	1.09714	1.04167	0.833333	0.826624	0.763657	0.776599	0.719281	0.994203	1.04211	0.804498	0.80241	0.858934	0.898551	0.871957	1.06667	1.03125	1.00294	1.0309	1.02729	1.04618	1.04478
551	A	571	A	571	A	571	A	551	571	571	571	B	GluD1_compact_nonNeuro	GCA	ALA	A	218.372	187.614	263.484	3	6	1	1	1.0672	1.10467	1.1321	0.880383	0.8125	0.759604	0.793555	0.820619	1.10467	1.08065	0.816506	0.822222	0.875959	0.936258	0.918358	1.14286	1.14894	1.05901	1.02	1.03529	1.04005	1.04478
552	A	572	A	572	A	572	A	552	572	572	572	B	GluD1_compact_nonNeuro	GCC	ALA	A	221.639	189.046	262.813	3	6	0	1	1.082	1.10467	0.986907	0.749601	0.820513	0.780627	0.799364	0.795329	1.18357	0.840502	0.87406	0.89375	0.920836	0.875446	0.937662	1.18357	1.10394	1.06978	1.01562	1.05285	1.02729	1.04478
553	I	573	I	573	I	0		553	573	573	573	B	GluD1_compact_nonNeuro	ATC	ILE	I	221.444	191.939	265.602	2	7	0	0	1.082	0.717391	0.697917	0.813462	0.780591	0.889033	0.864905	0.847378	0.717391	0.697917	0.797794	0.953374	0.893268	0.942158	0.937662	1.13623	1.20365	1.08197	1.05901	1.0309	1.03529	1.04618
554	P	574	P	574	P	0		554	574	574	574	B	GluD1_compact_nonNeuro	CCT	PRO	P	220.267	189.41	268.528	3	6	0	0	1.04299	1.10821	0.846316	0.84812	0.922182	0.938776	0.943739	0.923432	1.10821	0.846316	0.990342	0.967901	1.00244	0.916667	0.903625	1.10821	1.23421	1.18016	1.06978	1.02	1.05285	1.04005
555	V	575	V	575	V	0		555	575	575	575	B	GluD1_compact_nonNeuro	GTG	VAL	V	223.589	186.77	269.577	3	6	0	0	1.05115	1.14783	0.957447	0.903846	0.919071	0.84158	0.828042	0.833333	1.14783	1.08565	0.964552	0.993348	1.00244	0.904915	0.884804	1.10821	1.20385	1.13636	1.08197	1.01562	1.0309	1.02729
556	V	576	V	576	V	0		556	576	576	576	B	GluD1_compact_nonNeuro	GTT	VAL	V	226.375	190.15	269.851	3	6	0	0	1.09893	0.886567	0.89011	0.874419	0.903226	0.797616	0.782262	0.758984	1.2479	0.994272	1.01978	0.991388	0.921783	0.950351	0.936851	1.14783	1.18902	1.20956	1.18016	1.05901	1.02	1.03529
557	G	577	G	577	G	0		557	577	577	577	B	GluD1_compact_nonNeuro	GGT	GLY	G	224.035	191.453	272.85	3	6	0	0	1.10031	1.21224	1.04449	0.969683	0.925926	0.799423	0.756757	0.794799	1.21224	1.04449	1.01978	0.976538	0.921783	0.950351	0.898633	1.42857	1.152	1.23421	1.13636	1.06978	1.01562	1.05285
558	V	578	V	578	V	0		558	578	578	578	B	GluD1_compact_nonNeuro	GTG	VAL	V	222.352	188.314	274.294	3	6	0	0	1.10031	1.13143	1.14894	0.954545	0.893744	0.894318	0.874009	0.858105	1.13143	1.14894	1.01978	0.991388	0.968447	0.91369	0.870015	1.42105	1.14783	1.20385	1.20956	1.08197	1.05901	1.0309
559	L	579	L	579	L	0		559	579	579	579	B	GluD1_compact_nonNeuro	CTG	LEU	L	226.796	187.533	274.626	4	5	0	0	1.16418	1.22981	0.957447	0.87845	0.868011	0.777418	0.818182	0.788123	1.21224	1.15979	1.01978	0.991388	0.921783	0.932981	0.883149	1.44	1.42857	1.18902	1.23421	1.18016	1.06978	1.02
560	I	580	I	580	I	580	I	560	580	580	580	B	GluD1_compact_nonNeuro	ATA	ILE	I	226.805	191.165	277.848	2	7	0	1	1.14375	1.07609	1.00469	0.973395	0.799283	0.829146	0.805613	0.785951	1.22222	1.04381	1.01978	0.976538	0.921783	0.906659	0.934514	1.43182	1.42105	1.152	1.20385	1.13636	1.08197	1.01562
561	F	581	F	581	F	581	F	561	581	581	581	B	GluD1_compact_nonNeuro	TTT	PHE	F	220.614	190.2	278.46	1	8	0	1	1.17822	1.06071	1.25258	1.04731	1.01259	0.92	0.891869	0.920077	1.06071	1.15979	1.01978	0.979515	0.944251	0.903723	0.863636	1.42105	1.44	1.14783	1.18902	1.20956	1.18016	1.05901
609	A	629	A	629	A	0		609	629	629	629	B	GluD1_compact_nonNeuro	GCC	ALA	A	226.929	199.302	276.424	3	6	0	0	0.790641	0.868421	0.925362	0.829412	0.861801	0.761421	0.71972	0.707121	0.951923	0.992647	0.930584	0.905452	0.925328	0.953436	0.937703	1.09884	0.884211	0.822511	0.745055	0.777778	0.806162	0.799054
610	M	630	M	630	M	630	M	610	630	630	630	B	GluD1_compact_nonNeuro	ATG	MET	M	229.724	201.338	274.993	0	9	0	2	0.79508	0.90411	0.847724	0.816176	0.769304	0.78	0.71972	0.686312	0.947368	1.00302	0.930584	0.902286	0.917476	0.953436	0.901727	0.9	0.897727	0.815686	0.768614	0.79892	0.836434	0.804341
611	R	631	R	631	R	631	R	611	631	631	631	B	GluD1_compact_nonNeuro	CGC	ARG	R	230.47	197.807	273.488	3	6	0	3	0.802725	1.08493	0.865385	0.744279	0.74757	0.706633	0.722948	0.777267	0.947368	0.992647	0.969048	0.882236	0.925328	0.953436	0.901727	0.884211	0.880922	0.745055	0.769765	0.806162	0.793298	0.821114
612	I	632	I	632	I	632	I	612	632	632	632	B	GluD1_compact_nonNeuro	ATC	ILE	I	226.781	196.91	270.587	2	7	1	1	0.842823	0.924	0.981818	0.867968	0.7875	0.822	0.749628	0.733246	0.911842	0.981818	0.969048	0.955755	0.925328	0.930303	0.901727	0.897727	0.822511	0.768614	0.777778	0.836434	0.799054	0.826087
613	V	633	V	633	V	633	V	613	633	633	633	B	GluD1_compact_nonNeuro	GTG	VAL	V	225.514	201.332	270.595	3	6	0	1	0.779023	0.850877	0.856209	0.820035	0.744108	0.763883	0.78129	0.768396	0.850877	0.839744	0.842999	0.902286	0.917476	0.949289	0.901727	0.880922	0.815686	0.769765	0.79892	0.793298	0.804341	0.794585
614	M	634	M	634	M	0		614	634	634	634	B	GluD1_compact_nonNeuro	ATG	MET	M	228.653	202.188	267.343	0	9	0	0	0.747378	0.909091	0.856209	0.705568	0.707389	0.68593	0.671806	0.695261	0.822511	0.777238	0.840909	0.88755	0.908878	0.949289	0.926786	0.822511	0.745055	0.777778	0.806162	0.799054	0.821114	0.798693
615	G	635	G	635	G	635	G	615	635	635	635	B	GluD1_compact_nonNeuro	GGC	GLY	G	225.17	199.186	265.531	3	6	2	0	0.75377	0.535714	0.55587	0.766046	0.810372	0.760088	0.755361	0.781385	0.493506	0.755479	0.846831	0.847207	0.91	0.953436	0.901727	0.801688	0.768614	0.79892	0.836434	0.804341	0.826087	0.793658
616	S	636	S	636	S	0		616	636	636	636	B	GluD1_compact_nonNeuro	AGC	SER	S	222.499	200.985	266.662	1	8	0	0	0.762736	0.493506	0.635922	0.823268	0.840153	0.846049	0.807764	0.820232	0.493506	0.635922	0.822832	0.859151	0.913043	0.949289	0.919947	0.673077	0.769765	0.806162	0.793298	0.821114	0.794585	0.76426
617	W	637	W	637	W	637	W	617	637	637	637	B	GluD1_compact_nonNeuro	TGG	TRP	W	222.06	206.773	265.148	0	7	0	1	0.785849	0.55622	0.669281	0.666176	0.714286	0.73004	0.802436	0.818287	0.575758	0.696429	0.857809	0.830702	0.874797	0.899845	0.931661	0.576923	0.769765	0.836434	0.799054	0.826087	0.798693	0.789637
618	W	638	W	638	W	0		618	638	638	638	B	GluD1_compact_nonNeuro	TGG	TRP	W	225.544	202.583	260.004	0	7	0	0	0.752914	0.584615	0.579935	0.608403	0.742515	0.787252	0.780508	0.795556	0.5549	0.686275	0.854286	0.861111	0.881815	0.866477	0.901727	0.568182	0.749712	0.793298	0.804341	0.794585	0.793658	0.789637
619	L	639	L	639	L	639	L	619	639	639	639	B	GluD1_compact_nonNeuro	CTC	LEU	L	221.551	199.812	261.328	3	6	1	0	0.784615	0.641892	0.611333	0.730159	0.722892	0.82516	0.838158	0.831269	0.583538	0.631068	0.793144	0.809237	0.885621	0.907738	0.883149	0.5	0.637255	0.799054	0.821114	0.798693	0.76426	0.789637
620	F	640	F	640	F	0		620	640	640	640	B	GluD1_compact_nonNeuro	TTC	PHE	F	218	205.087	263.17	1	8	0	0	0.803941	0.506667	0.675908	0.717391	0.705498	0.694537	0.719313	0.70912	0.577396	0.693069	0.675845	0.777108	0.890418	0.902768	0.873479	0.577396	0.693069	0.799054	0.826087	0.793658	0.789637	0.789637
621	T	641	T	641	T	641	T	621	641	641	641	B	GluD1_compact_nonNeuro	ACG	THR	T	221.773	205.858	259.435	3	6	2	1	0.79707	0.725309	0.663265	0.714096	0.710979	0.756068	0.807163	0.761336	0.705706	0.58492	0.675845	0.710059	0.841553	0.899946	0.908382	0.705706	0.58492	0.78	0.794585	0.76426	0.789637	0.789637
622	L	642	L	642	L	642	L	622	642	642	642	B	GluD1_compact_nonNeuro	CTC	LEU	L	222.38	202.111	256.452	3	6	1	2	0.804734	0.772636	0.841837	0.833333	0.862604	0.830375	0.821361	0.804933	0.783333	0.646465	0.633803	0.735672	0.822186	0.825499	0.843239	0.783333	0.602826	0.688235	0.794585	0.789637	0.789637	0.789637
623	I	643	I	643	I	0		623	643	643	643	B	GluD1_compact_nonNeuro	ATT	ILE	I	218.324	200.693	257.021	2	7	0	0	0.804734	0.725309	0.820707	0.769014	0.670361	0.771293	0.806774	0.819444	0.725309	0.798574	0.745551	0.77942	0.795858	0.821986	0.852985	0.661972	0.71243	0.654676	0.75043	0.789637	0.789637	0.789637
624	V	644	V	644	V	0		624	644	644	644	B	GluD1_compact_nonNeuro	GTG	VAL	V	216.548	205.058	256.434	3	6	0	0	0.796098	0.671429	0.61244	0.701961	0.730453	0.868542	0.847785	0.857242	0.661972	0.761905	0.723214	0.780723	0.804539	0.785408	0.815909	0.685714	0.761905	0.611031	0.622067	0.789637	0.789637	0.792965
625	C	645	C	645	C	645	C	625	645	645	645	B	GluD1_compact_nonNeuro	TGC	CYS	C	219.554	205.973	253.718	1	7	0	1	0.792233	0.784314	0.762463	0.760234	0.80142	0.808955	0.850954	0.857112	0.735524	0.761905	0.776978	0.715663	0.780488	0.757598	0.794072	0.761905	0.731022	0.615459	0.660606	0.786096	0.789637	0.792233
626	S	646	S	646	S	0		626	646	646	646	B	GluD1_compact_nonNeuro	TCC	SER	S	218.921	202.164	252.286	3	6	0	0	0.770227	0.914286	0.861561	0.807726	0.740995	0.835396	0.836273	0.864304	0.761905	0.736842	0.791304	0.840771	0.818214	0.821659	0.812217	0.822857	0.6875	0.65942	0.618572	0.749389	0.789637	0.811845
627	S	647	S	647	S	647	S	627	647	647	647	B	GluD1_compact_nonNeuro	TCC	SER	S	214.941	203.076	252.297	3	6	0	1	0.684982	0.895238	0.926042	0.770511	0.857284	0.774286	0.815044	0.817358	1.02857	0.955005	0.820762	0.802454	0.812547	0.840082	0.837084	0.979592	0.75	0.713725	0.627451	0.659884	0.789637	0.814893
628	Y	648	Y	648	Y	648	Y	628	648	648	648	B	GluD1_compact_nonNeuro	TAC	TYR	Y	216.033	207.97	248.724	1	6	1	0	0.684966	0.681159	0.781955	0.922306	0.880503	0.822	0.856718	0.839765	0.927536	0.859375	0.768588	0.809816	0.823171	0.790578	0.833333	0.822857	0.75	0.678295	0.707407	0.660606	0.75165	0.810573
629	T	649	T	649	T	0		629	649	649	649	B	GluD1_compact_nonNeuro	ACA	THR	T	216.171	205.216	245.625	3	6	0	0	0.650718	0.570588	0.709677	0.70229	0.727941	0.798834	0.844112	0.886553	0.869565	0.827957	0.879202	0.840682	0.814567	0.752137	0.858759	0.834783	0.763889	0.688525	0.713725	0.621747	0.692956	0.796551
630	A	650	A	650	A	0		630	650	650	650	B	GluD1_compact_nonNeuro	GCC	ALA	A	212.728	202.644	246.023	3	6	0	0	0.657005	0.855882	0.812943	0.68797	0.787945	0.839009	0.889855	0.90583	0.855882	0.881629	0.882494	0.911145	0.827295	0.879433	0.894252	0.811268	0.785714	0.738064	0.678295	0.629376	0.699917	0.7898
631	N	651	N	651	N	651	N	631	651	651	651	B	GluD1_compact_nonNeuro	AAC	ASN	N	210.602	205.689	246.805	1	8	0	1	0.769231	0.542857	0.81875	0.838746	0.785714	0.768799	0.846397	0.941146	0.866071	0.777778	0.905109	0.958188	0.916388	0.875706	0.846976	0.554286	0.789727	0.747863	0.688525	0.747713	0.658031	0.803417
632	L	652	L	652	L	0		632	652	652	652	B	GluD1_compact_nonNeuro	CTT	LEU	L	212.798	206.771	242.416	3	6	0	0	0.776699	0.554286	0.530585	0.680147	0.690625	0.631313	0.633918	0.692015	0.692857	0.825355	0.911765	0.96008	0.916388	0.889831	0.861708	0.692857	0.784854	0.829412	0.741488	0.756944	0.662304	0.735153
633	A	653	A	653	A	653	A	633	653	653	653	B	GluD1_compact_nonNeuro	GCT	ALA	A	210.825	202.572	241.608	3	6	1	0	0.744565	0.808163	0.904306	0.877477	0.833676	0.866337	0.837823	0.815702	0.808163	0.885661	0.92491	0.913646	0.922559	0.891344	0.884544	0.55	0.697368	0.785714	0.747616	0.719836	0.728267	0.738621
634	A	654	A	654	A	0		634	654	654	654	B	GluD1_compact_nonNeuro	GCC	ALA	A	207.563	203.723	242.556	3	6	0	0	0.738057	0.871479	0.927835	0.954082	0.780167	0.846504	0.865801	0.892537	0.871479	0.991736	0.864286	0.913494	0.907619	0.925296	0.882873	0.698276	0.692857	0.793985	0.876304	0.717791	0.798947	0.709049
635	F	655	F	655	F	0		635	655	655	655	B	GluD1_compact_nonNeuro	TTC	PHE	F	207.79	208.859	241.107	1	8	0	0	0.773994	0.458333	0.516582	0.646154	0.733285	0.753769	0.767901	0.780503	0.796781	0.895623	0.927155	0.935664	0.947425	0.932257	0.949775	0.692308	0.55	0.785714	0.860656	0.753409	0.770975	0.718297
636	L	656	L	656	L	656	L	636	656	656	656	B	GluD1_compact_nonNeuro	CTC	LEU	L	210.325	207.285	237.766	3	6	1	0	0.843127	0.707143	0.602679	0.498401	0.525943	0.725476	0.74098	0.75423	0.692857	0.83125	0.938412	0.970214	0.930919	0.962423	0.901721	0.684783	0.698276	0.791667	0.853659	0.833676	0.773998	0.777647
637	T	657	T	657	T	657	T	637	657	657	657	B	GluD1_compact_nonNeuro	ACA	THR	T	208.81	203.373	235.603	3	6	0	1	0.889968	0.883929	0.927835	0.877903	0.949003	0.820588	0.769187	0.833913	0.859375	0.869845	0.971223	0.936975	0.915311	0.917567	0.876812	0.473684	0.698276	0.791667	0.808065	0.882716	0.805263	0.774295
644	P	664	P	664	P	0		644	664	664	664	B	GluD1_compact_nonNeuro	CCC	PRO	P	198.785	202.506	228.44	3	6	0	0	0.835714	0.955734	1.01289	0.915	0.928144	0.887182	0.830638	0.868613	0.955734	1.01289	0.915	0.928144	0.887182	0.830638	0.868613	0.861789	1.11111	0.88	0.8016	0.811863	0.749013	0.830827
645	V	665	V	665	I	0		645	665	665	665	B	GluD1_compact_nonNeuro	ATA	VAL	I	202.912	200.55	227.181	2	7	0	0	0.78	1.36111	1.03704	0.892157	0.845854	0.796891	0.824353	0.902249	1.36111	1.03704	0.892157	0.845854	0.796891	0.824353	0.902249	0.843537	0.952381	0.88	0.782812	0.753873	0.704954	0.830827
646	R	666	R	666	R	666	R	646	666	666	666	B	GluD1_compact_nonNeuro	AGG	ARG	R	204.093	197.742	231.593	2	7	0	1	0.78	0.876712	0.882155	0.794245	0.809906	0.870813	0.873759	0.912605	0.876712	0.882155	0.794245	0.809906	0.870813	0.873759	0.912605	1.05185	0.938166	0.882155	0.869792	0.753873	0.824515	0.811454
647	T	667	T	667	T	0		647	667	667	667	B	GluD1_compact_nonNeuro	ACT	THR	T	205.954	195.078	227.829	3	6	0	0	0.738281	0.896	0.924	1.07554	0.99095	0.903333	0.945197	0.872569	0.896	0.924	1.07554	0.99095	0.903333	0.945197	0.893035	0.952381	0.926641	0.963235	0.820312	0.712195	0.815881	0.799159
648	F	668	F	668	F	0		648	668	668	668	B	GluD1_compact_nonNeuro	TTC	PHE	F	207.644	197.342	224.321	1	8	0	0	0.805958	0.930137	0.957696	1.10199	1.11789	0.943293	0.900862	0.89695	0.930137	0.957696	1.10199	1.11789	0.905561	0.901824	0.889113	0.938166	0.9375	0.917367	0.763889	0.790328	0.815881	0.767778
649	Q	669	Q	669	Q	669	Q	649	669	669	669	B	GluD1_compact_nonNeuro	CAG	GLN	Q	209.344	191.646	223.368	1	7	1	1	0.845201	0.910432	0.989619	0.992337	0.989082	0.913112	0.915411	0.952255	0.910432	0.989619	0.992337	0.989082	0.877524	0.910146	0.895614	0.926641	0.92775	0.851852	0.833333	0.829545	0.793651	0.793062
650	D	670	D	670	D	0		650	670	670	670	B	GluD1_compact_nonNeuro	GAC	ASP	D	207.174	189.109	220.314	1	8	0	0	0.845201	0.886154	0.970588	0.942952	0.865079	0.877524	0.876437	0.861015	0.886154	0.970588	0.942952	0.865079	0.877524	0.876437	0.861015	0.926641	0.907738	0.773684	0.763889	0.829545	0.781119	0.787879
[truncated: 1,678 more rows]

## Sheet: GluD2
pdb_Residue_Num	pdb_Residue	pdb_gene_Residue_Num	pdb_gene_Residue	variant_gene_Residue_Num	variant_gene_Residue	variant_Residue_Num	variant_Residue	residue#_pdb	residue#_pdbgene	residue#_vargene	residue#_var	chain	subunit	codon	residueL	residueS	residue X postion	residue Y postion	residue Z postion	expected synonyms count	expected missense count	observed synonyms count	observed missense count	1DMTR - 31 residue Window	3DMTR 11 residue - intracomplex	3DMTR 15 residue - intracomplex	3DMTR 21 residue - intracomplex	3DMTR 25 residue - intracomplex	3DMTR 31 residue - intracomplex	3DMTR 35 residue - intracomplex	3DMTR 41 residue - intracomplex	3DMTR 11 residue - intrasubunit	3DMTR 15 residue - intrasubunit	3DMTR 21 residue - intrasubunit	3DMTR 25 residue - intrasubunit	3DMTR 31 residue - intrasubunit	3DMTR 35 residue - intrasubunit	3DMTR 41 residue - intrasubunit	1DMTR 11 residue (only residues present in the structure)	1DMTR 15 residue (only residues present in the structure)	1DMTR 21 residue (only residues present in the structure)	1DMTR 25 residue (only residues present in the structure)	1DMTR 31 residue (only residues present in the structure)	1DMTR 35 residue (only residues present in the structure)	1DMTR 41 residue (only residues present in the structure)
[truncated: 3,012 more rows]

[truncated: 1 more sheets: GluD1-CBLN2]
